# Supplementary material for: A study on the Neotropical Anthaxiini (Coleoptera, Buprestidae, Buprestinae)
Source: Zookeys. 2013 May 22;(304):17–47. doi: 10.3897/zookeys.304.5313 (PMC3689121; doi:10.3897/zookeys.304.5313)
Supplement: XML Treatment for Anthaxita peruviana [file zookeys.304.5313-treatment2.xml]

<!DOCTYPE tp:taxon-treatment
  PUBLIC "-//TaxonX//DTD Taxonomic Treatment Publishing DTD v0 20100105//EN" "tax-treatment-NSO.dtd">
<tp:taxon-treatment xmlns:tp="http://www.plazi.org/taxpub"><tp:treatment-meta><mixed-citation publication-type="journal"><person-group><name><surname>Bílý</surname><given-names>Svatopluk</given-names></name></person-group><article-title>A study on the Neotropical Anthaxiini (Coleoptera, Buprestidae, Buprestinae)</article-title><source>Zookeys</source><day>22</day><month>5</month><year>2013</year><volume>2013</volume><issue>304</issue><fpage>17</fpage><lpage>47</lpage><pub-id pub-id-type="doi">10.3897/zookeys.304.5313</pub-id></mixed-citation></tp:treatment-meta><tp:nomenclature><tp:taxon-name>
                            <tp:taxon-name-part taxon-name-part-type="genus">Anthaxita</tp:taxon-name-part>
                            <tp:taxon-name-part taxon-name-part-type="species">peruviana</tp:taxon-name-part>
                        <object-id xmlns:xlink="http://www.w3.org/1999/xlink" xlink:type="simple">urn:lsid:zoobank.org:act:747B17D7-F025-4D40-AA44-3936D628F55D</object-id>
								<object-id xmlns:xlink="http://www.w3.org/1999/xlink" xlink:type="simple">http://species-id.net/wiki/Anthaxita_peruviana</object-id>
								</tp:taxon-name><tp:taxon-status xmlns:xlink="http://www.w3.org/1999/xlink" xlink:type="simple">gen. n., sp. n.</tp:taxon-status><xref ref-type="fig" rid="F1">Figs 1</xref><xref ref-type="fig" rid="F6">, 32</xref></tp:nomenclature><tp:treatment-sec sec-type="Type locality"><title>Type locality.</title><p>Peru, Cusco.</p></tp:treatment-sec><tp:treatment-sec sec-type="Type specimen studied"><title>Type specimen studied.</title><p>Holotype (female, NMPC): “Pérou (Cusco) Gay 59–49”.</p><!--PageBreak--></tp:treatment-sec><tp:treatment-sec sec-type="Diagnosis"><title>Diagnosis.</title><p>Medium-sized (5.4 mm), black-bronze, matt with silky lustre (<xref ref-type="fig" rid="F1">Fig. 1</xref>); clypeus and anterior portion of frons with weak, violet lustre; ventral surface lustrous, black-violet; entire dorsal surface asetose, ventral surface with rather long, sparse, recumbent white pubescence, metepisterna covered with cream-white tomentum.</p></tp:treatment-sec><tp:treatment-sec sec-type="Description of female holotype"><title>Description of female holotype.</title><p>Head wide, large, as wide as width of anterior pronotal margin; clypeus twice as wide as long, separated from frons by shallow, transverse impression, anterior margin widely, shallowly emarginate; frons flat with two shallow, rounded depressions above antennal insertions; vertex flat, 2.8 times as wide as width of eye; eyes relatively small, elliptical, not projecting beyond outline of head; antennae very short, finely serrate from fourth antennomere; scape pyriform, slightly flattened, 3.5 times as long as wide; pedicel suboval, 1.5 times as long as wide; third antennomere weakly triangular, 1.5 times as long as wide; antennomere 4 sharply triangular, 1.3 times as long as wide; antennomeres 5–10 trapezoidal, 1.3 times as wide as long, terminal antennomere rhomboid, somewhat longer than wide; sculpture of head consisting of small, fine, very dense polygonal cells with microsculptured bottoms.</p><p>Pronotum almost regularly convex, 2.2 times as wide as long, slightly flattened at posterior angles; anterior margin deeply biarcuate, medial lobe large, strongly projecting forward, posterior margin nearly straight; lateral margins regularly, widely rounded, posterior angles obtuse-angled; prescutellar pit and “agriloid” carina missing; sculpture consisting of very fine, small, polygonal cells, nearly indistinct on pronotal disc. Scutellum (<xref ref-type="fig" rid="F6">Fig. 31</xref>) 1.3 times as long as wide, cordiform, flat, lustrous, microsculptured.</p><p>Elytra 2.2 times as long as wide, regularly convex, subparallel, regularly tapering at posterior third; humeral swellings slightly projecting beyond outline of elytra; each elytron narrowly rounded apically, with quite indistinct serrations; subhumeral carina well defined, flat, reaching apical third of lateral margins; elytral epipleura narrow, not very well defined, becoming narrower posteriorly, reaching posterior fifth of elytral margins; elytral sculpture very fine, consisting of tiny, transverse, zig-zag rugae which are much denser on humeral portion of elytra than that on disc.</p><p>Ventral surface lustrous, finely ocellate, anal ventrite widely triangular, apically subtruncate, finely serrate laterally. Legs short, stout, all tibiae straight, unmodified; tarsi short, tarsomeres 1–4 rather wide with well defined, ventral, adhesive pads; all tarsi much shorter than corresponding tibiae. Tarsal claws robust, strongly hook-shaped, slightly enlarged at base.</p><p>Sexual dimorphism. Male unknown.</p><p>Measurements. Length: 5.4 mm; width: 2.0 mm.</p></tp:treatment-sec><tp:treatment-sec sec-type="Etymology"><title>Etymology.</title><p><italic><tp:taxon-name>Anthaxita peruviana</tp:taxon-name></italic> sp. n. is named after the country of origin (Peru).</p></tp:treatment-sec><tp:treatment-sec sec-type="Differential diagnosis"><title>Differential diagnosis.</title><p>All differential characters are given in the description of the genus.</p></tp:treatment-sec><tp:treatment-sec sec-type="Distribution"><title>Distribution.</title><p>Peru.</p></tp:treatment-sec><tp:treatment-sec sec-type="Note"><title>Note.</title><p>The holotype was originally pinned, so the right elytron and corresponding portion of the abdomen are somewhat damaged (see <xref ref-type="fig" rid="F1">Fig. 1</xref>).</p><!--PageBreak--></tp:treatment-sec><tp:treatment-sec><!--Section generated to contain objects referenced in tp:taxon-treatment.--><fig id="F1" position="float" orientation="portrait"><label>Figures 1–6.</label><caption><p><bold>1</bold> <italic><tp:taxon-name>Anthaxita peruviana</tp:taxon-name></italic>, sp. n., female holotype, 5.4 mm <bold>2</bold> <italic><tp:taxon-name>Charlesina mrazi mrazi</tp:taxon-name></italic> (Obenberger, 1932), male lectotype, 6.2 mm <bold>3</bold> <italic><tp:taxon-name>Cobosina willineri</tp:taxon-name></italic> (Cobos, 1972), male, 4.4 mm (Brasil, Catamarca) <bold>4</bold> <italic><tp:taxon-name>Marikia descarpentriesi</tp:taxon-name></italic> (Cobos, 1956), male, 4.9 mm (Ecuador, Pichincha) <bold>5</bold> <italic><tp:taxon-name>Sanchezia bucki</tp:taxon-name></italic> (Cobos, 1956), 7.0 mm (male holotype of <italic><tp:taxon-name>Cylindrophora kafkai</tp:taxon-name></italic> Bílý, 1996) <bold>6</bold> <italic><tp:taxon-name>Agrilaxia (Agrilaxia) flavimana</tp:taxon-name></italic> (Gory, 1841), male, 3.8 mm (USA, Arizona).</p></caption><graphic xmlns:xlink="http://www.w3.org/1999/xlink" xlink:href="ZooKeys-304-017-g001.jpg" position="float" orientation="portrait" xlink:type="simple"/></fig><fig id="F6" position="float" orientation="portrait"><label>Figures 31–34.</label><caption><p><bold>31</bold> <italic><tp:taxon-name>Charlesina mrazi</tp:taxon-name></italic> (Obenberger, 1932), scutellum <bold>32</bold> the same, <italic><tp:taxon-name>Anthaxita peruviana</tp:taxon-name></italic>, sp. n. <bold>33</bold> <italic><tp:taxon-name>Agrilaxia (Agrilaxia) claudei</tp:taxon-name></italic> (Cobos, 1972), right protibia <bold>34</bold> <italic><tp:taxon-name>Agrilaxia</tp:taxon-name></italic> spp., anterior margin of prosternum (lateral view): (<bold>a</bold>) flat to weakly convex, (<bold>b</bold>) weakly grooved, (<bold>c</bold>) deeply grooved, (<bold>d</bold>) with sternal, longitudinal carina, (<bold>e</bold>) rolled up anterior margin, (<bold>f</bold>) peg-like spine.</p></caption><graphic xmlns:xlink="http://www.w3.org/1999/xlink" xlink:href="ZooKeys-304-017-g006.jpg" position="float" orientation="portrait" xlink:type="simple"/></fig></tp:treatment-sec></tp:taxon-treatment>
