# Supplementary material for: A study on the Neotropical Anthaxiini (Coleoptera, Buprestidae, Buprestinae)
Source: Zookeys. 2013 May 22;(304):17–47. doi: 10.3897/zookeys.304.5313 (PMC3689121; doi:10.3897/zookeys.304.5313)
Supplement: XML Treatment for Charlesina [file zookeys.304.5313-treatment3.xml]

<!DOCTYPE tp:taxon-treatment
  PUBLIC "-//TaxonX//DTD Taxonomic Treatment Publishing DTD v0 20100105//EN" "tax-treatment-NSO.dtd">
<tp:taxon-treatment xmlns:tp="http://www.plazi.org/taxpub"><tp:treatment-meta><mixed-citation publication-type="journal"><person-group><name><surname>Bílý</surname><given-names>Svatopluk</given-names></name></person-group><article-title>A study on the Neotropical Anthaxiini (Coleoptera, Buprestidae, Buprestinae)</article-title><source>Zookeys</source><day>22</day><month>5</month><year>2013</year><volume>2013</volume><issue>304</issue><fpage>17</fpage><lpage>47</lpage><pub-id pub-id-type="doi">10.3897/zookeys.304.5313</pub-id></mixed-citation></tp:treatment-meta><tp:nomenclature><tp:taxon-name>
                            <tp:taxon-name-part taxon-name-part-type="genus">Charlesina</tp:taxon-name-part>
                        <object-id xmlns:xlink="http://www.w3.org/1999/xlink" xlink:type="simple">urn:lsid:zoobank.org:act:EB52AC1B-1536-44D7-8ED1-A38250C9CDB0</object-id>
								<object-id xmlns:xlink="http://www.w3.org/1999/xlink" xlink:type="simple">http://species-id.net/wiki/Charlesina</object-id>
								</tp:taxon-name><tp:taxon-status xmlns:xlink="http://www.w3.org/1999/xlink" xlink:type="simple">gen. n.</tp:taxon-status><xref ref-type="fig" rid="F1">Figs 2</xref><xref ref-type="fig" rid="F6">, 31</xref></tp:nomenclature><tp:treatment-sec sec-type="Type species"><title>Type species.</title><p><italic><tp:taxon-name>Agrilaxia mrazi mrazi</tp:taxon-name></italic> Obenberger, 1932 by present designation.</p></tp:treatment-sec><tp:treatment-sec sec-type="Description"><title>Description.</title><p>Medium-sized (5.5 mm), black, elongate, matt, entirely asetose; lateral margins of elytra with green tinge.</p><p>Head as wide as anterior pronotal margin; clypeus narrow, trapezoidal, anterior margin deeply emarginate; frons widely grooved; vertex flat, twice as wide as width of eye; eyes broad elliptical, not projecting beyond outline of head; antennae short and robust, scarcely reaching midlength of lateral pronotal margins when laid alongside; scape broad pyriform, twice as long as wide; pedicel subcylindrical, 1.4 times as long as wide; third antennomere short, 1.2 times as long as wide; antennomeres 4-10 short, trapezoidal, nearly twice as wide as long; terminal antennomere rhomboid, 1.5 times as wide as long; sculpture of head consisting of fine, simple, sparse punctures on frons and weakly defined, dense cells on vertex.</p><p>Pronotum twice as wide as long, with wide, deep lateroposterior depressions, without distinct sculpture; lateral margins weakly S-shaped, posterior angles right angled; “agriloid” carina well defined, rather sharp, as long as lateral pronotal carina; basal tubercles weakly defined, prescutellar pit small, deep, well defined. Scutellum small, cordiform (<xref ref-type="fig" rid="F6">Fig. 31</xref>), flat, twice as long as wide, resembling the scutellum of the click-beetles of the subfamily <tp:taxon-name>Cardiophorinae</tp:taxon-name>.</p><p>Elytra elongate, 2.3 times as long as wide, widely sphenoidal with shallow, longitudinal depression at posterior fourth; humeral swellings small but well defined, basal, transverse depression deep, reaching scutellum; elytral epipleura strongly reduced, very narrow, not reaching apex of elytra; subhumeral carina well defined, reaching apical portion of elytra; elytral sculpture consisting of fine microsculpture and very small, lustrous grains. Anal ventrite with fine but sharp, lateral serrations; all tarsi distinctly widened; tarsal claws simple, strongly hook-shaped.</p><p>Aedeagus (Figs 130, 131 in <xref ref-type="bibr" rid="B21">Cobos 1972</xref>) long, slender, spindle-shaped, setiferous part of parameres very short, median lobe pointed apically.</p></tp:treatment-sec><tp:treatment-sec sec-type="Etymology"><title>Etymology.</title><p>The new genus <italic><tp:taxon-name>Charlesina</tp:taxon-name></italic> gen. n. (feminine) is dedicated to my friend and colleague, Charles Bellamy (Sacramento, California), one of the best world specialists in the taxonomy of <tp:taxon-name>Buprestidae</tp:taxon-name>, with my warm thanks for his life long cooperation.</p></tp:treatment-sec><tp:treatment-sec sec-type="Differential diagnosis"><title>Differential diagnosis.</title><p>The monotypic genus <!--PageBreak--><italic><tp:taxon-name>Charlesina</tp:taxon-name></italic> gen. n. strongly differs from other Neotropical <tp:taxon-name>Anthaxiina</tp:taxon-name> except for the genus <italic><tp:taxon-name>Sanchezia</tp:taxon-name></italic> gen. n. Both genera share some general characters like black, flattened body without distinct sculpture of dorsal surface, widened, robust antennae and tarsi, well defined lateroposterior pronotal depressions and “agriloid” carina. The genus <italic><tp:taxon-name>Charlesina</tp:taxon-name></italic> gen. n. strongly differs from the genus <italic><tp:taxon-name>Sanchezia</tp:taxon-name></italic> gen. n. by the deeply grooved frons, well defined humeral swellings and basal, transverse, elytral depression, by the narrow, reduced elytral epipleura, long, well defined subhumeral carina and by the entirely asetose body.</p></tp:treatment-sec><tp:treatment-sec sec-type="Species included"><title>Species included.</title><p><italic><tp:taxon-name>Charlesina mrazi</tp:taxon-name></italic> (Obenberger, 1932).</p></tp:treatment-sec><tp:treatment-sec sec-type="Distribution"><title>Distribution.</title><p>Argentina, Brasil.</p></tp:treatment-sec><tp:treatment-sec sec-type="Note"><title>Note.</title><p>Also this genus can be included among the Lycid immitating Buprestids (see <italic><tp:taxon-name>Sanchezia</tp:taxon-name></italic> gen. n. below).</p></tp:treatment-sec><tp:treatment-sec><!--Section generated to contain objects referenced in tp:taxon-treatment.--><fig id="F1" position="float" orientation="portrait"><label>Figures 1–6.</label><caption><p><bold>1</bold> <italic><tp:taxon-name>Anthaxita peruviana</tp:taxon-name></italic>, sp. n., female holotype, 5.4 mm <bold>2</bold> <italic><tp:taxon-name>Charlesina mrazi mrazi</tp:taxon-name></italic> (Obenberger, 1932), male lectotype, 6.2 mm <bold>3</bold> <italic><tp:taxon-name>Cobosina willineri</tp:taxon-name></italic> (Cobos, 1972), male, 4.4 mm (Brasil, Catamarca) <bold>4</bold> <italic><tp:taxon-name>Marikia descarpentriesi</tp:taxon-name></italic> (Cobos, 1956), male, 4.9 mm (Ecuador, Pichincha) <bold>5</bold> <italic><tp:taxon-name>Sanchezia bucki</tp:taxon-name></italic> (Cobos, 1956), 7.0 mm (male holotype of <italic><tp:taxon-name>Cylindrophora kafkai</tp:taxon-name></italic> Bílý, 1996) <bold>6</bold> <italic><tp:taxon-name>Agrilaxia (Agrilaxia) flavimana</tp:taxon-name></italic> (Gory, 1841), male, 3.8 mm (USA, Arizona).</p></caption><graphic xmlns:xlink="http://www.w3.org/1999/xlink" xlink:href="ZooKeys-304-017-g001.jpg" position="float" orientation="portrait" xlink:type="simple"/></fig><fig id="F6" position="float" orientation="portrait"><label>Figures 31–34.</label><caption><p><bold>31</bold> <italic><tp:taxon-name>Charlesina mrazi</tp:taxon-name></italic> (Obenberger, 1932), scutellum <bold>32</bold> the same, <italic><tp:taxon-name>Anthaxita peruviana</tp:taxon-name></italic>, sp. n. <bold>33</bold> <italic><tp:taxon-name>Agrilaxia (Agrilaxia) claudei</tp:taxon-name></italic> (Cobos, 1972), right protibia <bold>34</bold> <italic><tp:taxon-name>Agrilaxia</tp:taxon-name></italic> spp., anterior margin of prosternum (lateral view): (<bold>a</bold>) flat to weakly convex, (<bold>b</bold>) weakly grooved, (<bold>c</bold>) deeply grooved, (<bold>d</bold>) with sternal, longitudinal carina, (<bold>e</bold>) rolled up anterior margin, (<bold>f</bold>) peg-like spine.</p></caption><graphic xmlns:xlink="http://www.w3.org/1999/xlink" xlink:href="ZooKeys-304-017-g006.jpg" position="float" orientation="portrait" xlink:type="simple"/></fig></tp:treatment-sec><ref-list><ref id="B21"><mixed-citation xmlns:xlink="http://www.w3.org/1999/xlink" xlink:type="simple"><person-group><name name-style="western"><surname>Cobos</surname><given-names>A</given-names></name></person-group> (<year>1972</year>) <article-title>Ensayo monográfico sobre las <italic>Anthaxia</italic> Eschs. (Coleoptera, Buprestidae) de América. Tercera parte: Subgénero <italic>Agrilaxia</italic> Kerremans.</article-title><source>Archivos de Instituto de Aclimatación (Almería)</source><volume>16</volume>: <fpage>5</fpage>-<lpage>235</lpage>.</mixed-citation></ref></ref-list></tp:taxon-treatment>
