# Supplementary material for: A study on the Neotropical Anthaxiini (Coleoptera, Buprestidae, Buprestinae)
Source: Zookeys. 2013 May 22;(304):17–47. doi: 10.3897/zookeys.304.5313 (PMC3689121; doi:10.3897/zookeys.304.5313)
Supplement: XML Treatment for Charlesina mrazi mrazi [file zookeys.304.5313-treatment4.xml]

<!DOCTYPE tp:taxon-treatment
  PUBLIC "-//TaxonX//DTD Taxonomic Treatment Publishing DTD v0 20100105//EN" "tax-treatment-NSO.dtd">
<tp:taxon-treatment xmlns:tp="http://www.plazi.org/taxpub"><tp:treatment-meta><mixed-citation publication-type="journal"><person-group><name><surname>Bílý</surname><given-names>Svatopluk</given-names></name></person-group><article-title>A study on the Neotropical Anthaxiini (Coleoptera, Buprestidae, Buprestinae)</article-title><source>Zookeys</source><day>22</day><month>5</month><year>2013</year><volume>2013</volume><issue>304</issue><fpage>17</fpage><lpage>47</lpage><pub-id pub-id-type="doi">10.3897/zookeys.304.5313</pub-id></mixed-citation></tp:treatment-meta><tp:nomenclature><tp:taxon-name>
                            <tp:taxon-name-part taxon-name-part-type="genus">Charlesina</tp:taxon-name-part>
                            <tp:taxon-name-part taxon-name-part-type="species">mrazi</tp:taxon-name-part>
                            <tp:taxon-name-part taxon-name-part-type="subspecies">mrazi</tp:taxon-name-part>
                        <object-id xmlns:xlink="http://www.w3.org/1999/xlink" xlink:type="simple">http://species-id.net/wiki/Charlesina_mrazi_mrazi</object-id>
								</tp:taxon-name><tp:taxon-authority>(Obenberger, 1932)</tp:taxon-authority><tp:taxon-status xmlns:xlink="http://www.w3.org/1999/xlink" xlink:type="simple">comb. n.</tp:taxon-status><xref ref-type="fig" rid="F1">Figs 2</xref><xref ref-type="fig" rid="F6">, 31</xref><xref>; Figs 130, 131 in Cobos 1972</xref><tp:nomenclature-citation-list><tp:nomenclature-citation><tp:taxon-name>Agrilaxia mrazi</tp:taxon-name><comment> Obenberger, 1932: 144. Type locality: Brasil.</comment></tp:nomenclature-citation><tp:nomenclature-citation><tp:taxon-name>Agrilaxia mrazi</tp:taxon-name><comment>: Blackwelder, 1944: 314 (checklist).</comment></tp:nomenclature-citation><tp:nomenclature-citation><tp:taxon-name>Anthaxia (Agrilaxia) mrazi</tp:taxon-name><comment> Cobos, 1972: 203 (revision, key).</comment></tp:nomenclature-citation><tp:nomenclature-citation><tp:taxon-name>Anthaxia (Cylindrophora) mrazi</tp:taxon-name><comment>: Bílý, 1997: 29, 94 (catalogue).</comment></tp:nomenclature-citation><tp:nomenclature-citation><tp:taxon-name>Cylindrophora mrazi</tp:taxon-name><comment>: Bellamy, 2008: 1298 (catalogue).</comment></tp:nomenclature-citation></tp:nomenclature-citation-list></tp:nomenclature><tp:treatment-sec sec-type="Type specimen studied"><title>Type specimen studied.</title><p>Syntype (♂, NMPC): “Brazil, Rio, Itatiaya[h]//Typus[p]//Mus. Nat. Pragae Inv. 22638[p]// <italic><tp:taxon-name>Agrilaxia mrazi</tp:taxon-name></italic> m. Type, Det. D<sup>r.</sup> Obenberger[h+p]”; since the number of syntypes is unknown and to avoid any confussion in the future I designate hereby this specimen as the lectotype.</p></tp:treatment-sec><tp:treatment-sec sec-type="Further specimen studied"><title>Further specimen studied.</title><p><italic><tp:taxon-name>Anthaxia (Agrilaxia) mrazi</tp:taxon-name></italic> ssp. <italic>cyaneobscura</italic> Cobos, 1972: holotype by monotypy (♂, MNCN): “Vila Oliva, Rio Grande do Sul, P. Buck[p]// <italic><tp:taxon-name>Anthaxia (Agrilaxia) mrazi cyaneobscura</tp:taxon-name></italic> ssp. n.[h] Dr. A. Cobod det.[p] ”.</p><p>Aedeagus (Figs 130, 131 in <xref ref-type="bibr" rid="B21">Cobos 1972</xref>) spindle-shaped, setiferous portion of parameres very short, both parameres and median lobe sharply pointed apically.</p><p>Length: 5.8 mm; width: 1.7 mm.</p></tp:treatment-sec><tp:treatment-sec sec-type="Distribution"><title>Distribution.</title><p>Brasil (Rio de Janeiro, Rio Grande do Sul).</p></tp:treatment-sec><tp:treatment-sec sec-type="Note"><title>Note.</title><p>The locality data given in the description (<xref ref-type="bibr" rid="B28">Obenberger, 1932</xref>) slightly differ from those on the syntype (see above); although the number of syntypes is unknown, there is no doubt that the species was described from this specimen which is hereby designated as the lectotype (see above).</p><p><xref ref-type="bibr" rid="B21">Cobos (1972)</xref>, although treated this species in the genus <italic><tp:taxon-name>Anthaxia</tp:taxon-name></italic> subgen. <italic><tp:taxon-name>Agrilaxia</tp:taxon-name></italic>, noticed that this species should be probably treated in the genus <italic><tp:taxon-name>Cylindrophora</tp:taxon-name></italic>. This opinion was accepted by <xref ref-type="bibr" rid="B9">Bílý (1997)</xref> and <xref ref-type="bibr" rid="B3">Bellamy (2008)</xref>. After the re-definition of the monotypic genus <italic><tp:taxon-name>Cylindrophora</tp:taxon-name></italic> (<italic><tp:taxon-name>Cylindrophora maulica</tp:taxon-name></italic>) Molina, 1782)) and its transfer to the subtribe <tp:taxon-name>Curidina</tp:taxon-name> (Bílý, 2004), <italic><tp:taxon-name>Agrilaxia mrazi</tp:taxon-name></italic> (together with several other species of the former <italic><tp:taxon-name>Cylindrophora</tp:taxon-name></italic>) was formally attributed to the genus <italic><tp:taxon-name>Bilyaxia</tp:taxon-name></italic>. This act was overlooked by <xref ref-type="bibr" rid="B3">Bellamy (2008)</xref> who still treated <italic><tp:taxon-name>Charlesina mrazi</tp:taxon-name></italic> in the genus <italic><tp:taxon-name>Cylindrophora</tp:taxon-name></italic> sensu Cobos, 1956 and 1972.</p><p><xref ref-type="bibr" rid="B21">Cobos (1972)</xref> described <!--PageBreak--><italic><tp:taxon-name>Anthaxia (Agrilaxia) mrazi</tp:taxon-name></italic> ssp. <italic>cyaneobscura</italic> Cobos, 1972 on a single male from south-eastern Brasil (Rio Grande do Sul). This subspecies differs from <italic><tp:taxon-name>Charlesina mrazi mrazi</tp:taxon-name></italic> only slightly by its colouration and by the more robust aedeagus (Figs 130, 131 in <xref ref-type="bibr" rid="B21">Cobos 1972</xref>). More specimens are needed to resolve the taxonomic status of this subspecies.</p></tp:treatment-sec><tp:treatment-sec><!--Section generated to contain objects referenced in tp:taxon-treatment.--><fig id="F1" position="float" orientation="portrait"><label>Figures 1–6.</label><caption><p><bold>1</bold> <italic><tp:taxon-name>Anthaxita peruviana</tp:taxon-name></italic>, sp. n., female holotype, 5.4 mm <bold>2</bold> <italic><tp:taxon-name>Charlesina mrazi mrazi</tp:taxon-name></italic> (Obenberger, 1932), male lectotype, 6.2 mm <bold>3</bold> <italic><tp:taxon-name>Cobosina willineri</tp:taxon-name></italic> (Cobos, 1972), male, 4.4 mm (Brasil, Catamarca) <bold>4</bold> <italic><tp:taxon-name>Marikia descarpentriesi</tp:taxon-name></italic> (Cobos, 1956), male, 4.9 mm (Ecuador, Pichincha) <bold>5</bold> <italic><tp:taxon-name>Sanchezia bucki</tp:taxon-name></italic> (Cobos, 1956), 7.0 mm (male holotype of <italic><tp:taxon-name>Cylindrophora kafkai</tp:taxon-name></italic> Bílý, 1996) <bold>6</bold> <italic><tp:taxon-name>Agrilaxia (Agrilaxia) flavimana</tp:taxon-name></italic> (Gory, 1841), male, 3.8 mm (USA, Arizona).</p></caption><graphic xmlns:xlink="http://www.w3.org/1999/xlink" xlink:href="ZooKeys-304-017-g001.jpg" position="float" orientation="portrait" xlink:type="simple"/></fig><fig id="F6" position="float" orientation="portrait"><label>Figures 31–34.</label><caption><p><bold>31</bold> <italic><tp:taxon-name>Charlesina mrazi</tp:taxon-name></italic> (Obenberger, 1932), scutellum <bold>32</bold> the same, <italic><tp:taxon-name>Anthaxita peruviana</tp:taxon-name></italic>, sp. n. <bold>33</bold> <italic><tp:taxon-name>Agrilaxia (Agrilaxia) claudei</tp:taxon-name></italic> (Cobos, 1972), right protibia <bold>34</bold> <italic><tp:taxon-name>Agrilaxia</tp:taxon-name></italic> spp., anterior margin of prosternum (lateral view): (<bold>a</bold>) flat to weakly convex, (<bold>b</bold>) weakly grooved, (<bold>c</bold>) deeply grooved, (<bold>d</bold>) with sternal, longitudinal carina, (<bold>e</bold>) rolled up anterior margin, (<bold>f</bold>) peg-like spine.</p></caption><graphic xmlns:xlink="http://www.w3.org/1999/xlink" xlink:href="ZooKeys-304-017-g006.jpg" position="float" orientation="portrait" xlink:type="simple"/></fig></tp:treatment-sec><ref-list><ref id="B21"><mixed-citation xmlns:xlink="http://www.w3.org/1999/xlink" xlink:type="simple"><person-group><name name-style="western"><surname>Cobos</surname><given-names>A</given-names></name></person-group> (<year>1972</year>) <article-title>Ensayo monográfico sobre las <italic>Anthaxia</italic> Eschs. (Coleoptera, Buprestidae) de América. Tercera parte: Subgénero <italic>Agrilaxia</italic> Kerremans.</article-title><source>Archivos de Instituto de Aclimatación (Almería)</source><volume>16</volume>: <fpage>5</fpage>-<lpage>235</lpage>.</mixed-citation></ref><ref id="B28"><mixed-citation xmlns:xlink="http://www.w3.org/1999/xlink" xlink:type="simple"><person-group><name name-style="western"><surname>Obenberger</surname><given-names>J</given-names></name></person-group> (<year>1932</year>) <article-title>Buprestidae regionis neotropicae I. O nových druzích krasců neotropické oblasti.</article-title><source>Časopis Československé Společnosti Entomologické,</source><volume>29</volume>: <fpage>138</fpage>-<lpage>164</lpage>.</mixed-citation></ref><ref id="B9"><mixed-citation xmlns:xlink="http://www.w3.org/1999/xlink" xlink:type="simple"><person-group><name name-style="western"><surname>Bílý</surname><given-names>S</given-names></name></person-group> (<year>1997</year>) <article-title>World catalogue of the genus <italic>Anthaxia</italic> Eschscholtz, 1829 (Coleopreta, Buprestidae).</article-title><source>Folia Heyrovskyana, Supplementum</source><volume>2</volume>: <fpage>3</fpage>-<lpage>190</lpage>.</mixed-citation></ref><ref id="B3"><mixed-citation xmlns:xlink="http://www.w3.org/1999/xlink" xlink:type="simple"><person-group><name name-style="western"><surname>Bellamy</surname><given-names>CL</given-names></name></person-group> (<year>2008</year>) <source>A world catalogue and bibliography of the jewel beetles (Coleoptera: Buprestoidea). Volume 3. Buprestinae: Pterobothrini through Agrilinae: Rhaeboscelina. Pensoft series faunistica No. 78, Sofia – Moscow, pp. (1–2) + 1261–1932.</source></mixed-citation></ref></ref-list></tp:taxon-treatment>
