# Supplementary material for: A study on the Neotropical Anthaxiini (Coleoptera, Buprestidae, Buprestinae)
Source: Zookeys. 2013 May 22;(304):17–47. doi: 10.3897/zookeys.304.5313 (PMC3689121; doi:10.3897/zookeys.304.5313)
Supplement: XML Treatment for Cobosina [file zookeys.304.5313-treatment5.xml]

<!DOCTYPE tp:taxon-treatment
  PUBLIC "-//TaxonX//DTD Taxonomic Treatment Publishing DTD v0 20100105//EN" "tax-treatment-NSO.dtd">
<tp:taxon-treatment xmlns:tp="http://www.plazi.org/taxpub"><tp:treatment-meta><mixed-citation publication-type="journal"><person-group><name><surname>Bílý</surname><given-names>Svatopluk</given-names></name></person-group><article-title>A study on the Neotropical Anthaxiini (Coleoptera, Buprestidae, Buprestinae)</article-title><source>Zookeys</source><day>22</day><month>5</month><year>2013</year><volume>2013</volume><issue>304</issue><fpage>17</fpage><lpage>47</lpage><pub-id pub-id-type="doi">10.3897/zookeys.304.5313</pub-id></mixed-citation></tp:treatment-meta><tp:nomenclature><tp:taxon-name>
                            <tp:taxon-name-part taxon-name-part-type="genus">Cobosina</tp:taxon-name-part>
                        <object-id xmlns:xlink="http://www.w3.org/1999/xlink" xlink:type="simple">urn:lsid:zoobank.org:act:CC52C856-8F7F-4DF8-8796-93B4206EAC98</object-id>
								<object-id xmlns:xlink="http://www.w3.org/1999/xlink" xlink:type="simple">http://species-id.net/wiki/Cobosina</object-id>
								</tp:taxon-name><tp:taxon-status xmlns:xlink="http://www.w3.org/1999/xlink" xlink:type="simple">gen. n.</tp:taxon-status><xref ref-type="fig" rid="F1">Figs 3</xref><xref ref-type="fig" rid="F5">, 30</xref></tp:nomenclature><tp:treatment-sec sec-type="Type species"><title>Type species.</title><p><italic><tp:taxon-name>Anthaxia (Cylindrophora) willineri</tp:taxon-name></italic> Cobos, 1972 by present designation.</p></tp:treatment-sec><tp:treatment-sec sec-type="Description"><title>Description.</title><p>Small (4.25 mm), subcylindrical, rather convex, subparallel, entirely asetose.</p><p>Head small, mouth parts small, only slightly visible, partly retracted into head; frontoclypeal portion of head rathed reduced, clypeus very short, widely transverse, with straight anterior margin; frons strongly convex; vertex about twice as wide as width of eye; eyes rather large, elliptical, not projecting beyond outline of head; antennae very short, reaching anterior third of pronotal margins when laid alongside; antennomeres 4–11 obtusely triangular to trapezoidal, wider than long.</p><p>Pronotum strongly convex, lateral margins without lateral carina; lateroposterior depressions almost indistinct, “agriloid” carina very short, flat; prosternum with very narrow, transverse groove just behind anterior margin; prosternal proceess flat, short, nearly triangular, not widened behind procoxae. Scutellum small, longer than wide.</p><p>Elytra moderately convex, with small humeral swellings; basal transverse depression wide, nearly reaching scutellum; elytral apices separately, widely rounded, with very fine apical serrations; posthumeral carina short, flat, weakly defined, reaching only level of metacoxae; elytral epipleura very narrow, scarcely visible, reaching posterior fourth of elytra.</p><p>Anal ventrite wider than long, slightly truncate apically, with very fine, lateral serrations; legs simple, male metatibiae not modified; tarsal claws thin, simple, as long as half of terminal tarsomere; aedeagus (<xref ref-type="fig" rid="F5">Fig. 30</xref>) very short, widely spindle-shaped, with the maximum width at the posterior third of the parameres, which are sharply pointed; medial lobe wide, pointed apically, without lateral serrations.</p></tp:treatment-sec><tp:treatment-sec sec-type="Etymology"><title>Etymology.</title><p>The genus <italic><tp:taxon-name>Cobosina</tp:taxon-name></italic> gen. n. (feminine) is named in honour of my late colleague and well-known specialist in the taxonomy of the Neotropical <tp:taxon-name>Buprestidae</tp:taxon-name>, Prof Antonio Cobos Sánchez (Almería, Spain).</p></tp:treatment-sec><tp:treatment-sec sec-type="Differential diagnosis"><title>Differential diagnosis.</title><p>Although the genus <italic><tp:taxon-name>Cobosina</tp:taxon-name></italic> gen. n. resembles very much some European species of the genus <italic><tp:taxon-name>Anthaxia</tp:taxon-name></italic> (see below) it shares some principal characters with the Neotropical <tp:taxon-name>Anthaxiini</tp:taxon-name>: completely asetose body (only a few species of <italic><tp:taxon-name>Anthaxia</tp:taxon-name></italic> from south-eastern Asia are entirely asetose), prolonged scutellum which is longer than wide, narrow and shortened elytral epipleura, “agriloid” carina, posthumeral carina (the latter two rather reduced), obtusely rounded elytral apex and simple, spindle-shaped aedeagus.</p><p>The genus <!--PageBreak--><italic><tp:taxon-name>Cobosina</tp:taxon-name></italic> gen. n. differs from other genera of the Neotropical <tp:taxon-name>Anthaxiina</tp:taxon-name> by the small, non-prognathous mouth parts which are partly retracted into the head, reduced, very short clypeus which is not separate from the frons (most of the Neotropical <tp:taxon-name>Anthaxiina</tp:taxon-name> are more or less prognathous), by the asetose protibiae (very often with the brush-like, stiff, pale setae on inner margin of protibiae in other <tp:taxon-name>Anthaxiina</tp:taxon-name>, namely <italic><tp:taxon-name>Agrilaxia</tp:taxon-name></italic>– <xref ref-type="fig" rid="F6">Fig. 33</xref>) and last but not least by the clearly <italic><tp:taxon-name>Anthaxia</tp:taxon-name></italic>-like appearance.</p></tp:treatment-sec><tp:treatment-sec sec-type="Distribution"><title>Distribution.</title><p>Argentina, Brasil.</p></tp:treatment-sec><tp:treatment-sec><!--Section generated to contain objects referenced in tp:taxon-treatment.--><fig id="F1" position="float" orientation="portrait"><label>Figures 1–6.</label><caption><p><bold>1</bold> <italic><tp:taxon-name>Anthaxita peruviana</tp:taxon-name></italic>, sp. n., female holotype, 5.4 mm <bold>2</bold> <italic><tp:taxon-name>Charlesina mrazi mrazi</tp:taxon-name></italic> (Obenberger, 1932), male lectotype, 6.2 mm <bold>3</bold> <italic><tp:taxon-name>Cobosina willineri</tp:taxon-name></italic> (Cobos, 1972), male, 4.4 mm (Brasil, Catamarca) <bold>4</bold> <italic><tp:taxon-name>Marikia descarpentriesi</tp:taxon-name></italic> (Cobos, 1956), male, 4.9 mm (Ecuador, Pichincha) <bold>5</bold> <italic><tp:taxon-name>Sanchezia bucki</tp:taxon-name></italic> (Cobos, 1956), 7.0 mm (male holotype of <italic><tp:taxon-name>Cylindrophora kafkai</tp:taxon-name></italic> Bílý, 1996) <bold>6</bold> <italic><tp:taxon-name>Agrilaxia (Agrilaxia) flavimana</tp:taxon-name></italic> (Gory, 1841), male, 3.8 mm (USA, Arizona).</p></caption><graphic xmlns:xlink="http://www.w3.org/1999/xlink" xlink:href="ZooKeys-304-017-g001.jpg" position="float" orientation="portrait" xlink:type="simple"/></fig><fig id="F5" position="float" orientation="portrait"><label>Figures 25–30.</label><caption><p><bold>25</bold> <italic><tp:taxon-name>Agrilaxia (Agrilaxia) claudei</tp:taxon-name></italic> (Cobos, 1972), female, 7.4 mm (French Guayane, Kaw) <bold>26</bold> <italic><tp:taxon-name>Anilaroides brasiliensis</tp:taxon-name></italic> (Kerremans, 1897), male lectotype (Brasil, Bahia) <bold>27</bold> <italic><tp:taxon-name>Tetragonoschema (Tetragonoschema) undatum</tp:taxon-name></italic> (Steinheil, 1874), female, 4.0 mm (Paraguay, Loma Plata) <bold>28</bold> <italic><tp:taxon-name>Tetragonoschema (Patagoschema) patagonicum</tp:taxon-name></italic> (Obenberger, 1922), female lectotype, 4.6 mm <bold>29</bold> <italic><tp:taxon-name>Agrilaxia (Agrilaxia) decolorata</tp:taxon-name></italic> (Kerremans, 1899), male, prosternum <bold>30</bold> <italic><tp:taxon-name>Cobosina willineri</tp:taxon-name></italic> (Cobos, 1972), aedeagus.</p></caption><graphic xmlns:xlink="http://www.w3.org/1999/xlink" xlink:href="ZooKeys-304-017-g005.jpg" position="float" orientation="portrait" xlink:type="simple"/></fig><fig id="F6" position="float" orientation="portrait"><label>Figures 31–34.</label><caption><p><bold>31</bold> <italic><tp:taxon-name>Charlesina mrazi</tp:taxon-name></italic> (Obenberger, 1932), scutellum <bold>32</bold> the same, <italic><tp:taxon-name>Anthaxita peruviana</tp:taxon-name></italic>, sp. n. <bold>33</bold> <italic><tp:taxon-name>Agrilaxia (Agrilaxia) claudei</tp:taxon-name></italic> (Cobos, 1972), right protibia <bold>34</bold> <italic><tp:taxon-name>Agrilaxia</tp:taxon-name></italic> spp., anterior margin of prosternum (lateral view): (<bold>a</bold>) flat to weakly convex, (<bold>b</bold>) weakly grooved, (<bold>c</bold>) deeply grooved, (<bold>d</bold>) with sternal, longitudinal carina, (<bold>e</bold>) rolled up anterior margin, (<bold>f</bold>) peg-like spine.</p></caption><graphic xmlns:xlink="http://www.w3.org/1999/xlink" xlink:href="ZooKeys-304-017-g006.jpg" position="float" orientation="portrait" xlink:type="simple"/></fig></tp:treatment-sec></tp:taxon-treatment>
