# Supplementary material for: A study on the Neotropical Anthaxiini (Coleoptera, Buprestidae, Buprestinae)
Source: Zookeys. 2013 May 22;(304):17–47. doi: 10.3897/zookeys.304.5313 (PMC3689121; doi:10.3897/zookeys.304.5313)
Supplement: XML Treatment for Marikia descarpentriesi [file zookeys.304.5313-treatment8.xml]

<!DOCTYPE tp:taxon-treatment
  PUBLIC "-//TaxonX//DTD Taxonomic Treatment Publishing DTD v0 20100105//EN" "tax-treatment-NSO.dtd">
<tp:taxon-treatment xmlns:tp="http://www.plazi.org/taxpub"><tp:treatment-meta><mixed-citation publication-type="journal"><person-group><name><surname>Bílý</surname><given-names>Svatopluk</given-names></name></person-group><article-title>A study on the Neotropical Anthaxiini (Coleoptera, Buprestidae, Buprestinae)</article-title><source>Zookeys</source><day>22</day><month>5</month><year>2013</year><volume>2013</volume><issue>304</issue><fpage>17</fpage><lpage>47</lpage><pub-id pub-id-type="doi">10.3897/zookeys.304.5313</pub-id></mixed-citation></tp:treatment-meta><tp:nomenclature><tp:taxon-name>
                            <tp:taxon-name-part taxon-name-part-type="genus">Marikia</tp:taxon-name-part>
                            <tp:taxon-name-part taxon-name-part-type="species">descarpentriesi</tp:taxon-name-part>
                        <object-id xmlns:xlink="http://www.w3.org/1999/xlink" xlink:type="simple">http://species-id.net/wiki/Marikia_descarpentriesi</object-id>
								</tp:taxon-name><tp:taxon-authority>(Cobos, 1956)</tp:taxon-authority><tp:taxon-status xmlns:xlink="http://www.w3.org/1999/xlink" xlink:type="simple">comb. n.</tp:taxon-status><xref ref-type="fig" rid="F1">Fig. 4</xref><xref>; Figs 76, 77 in Cobos 1956</xref><tp:nomenclature-citation-list><tp:nomenclature-citation><tp:taxon-name>Anthaxia (Cylindrophora) descarpentriesi</tp:taxon-name><comment> Cobos, 1956: 154. Type locality: Ecuador, Quito.</comment></tp:nomenclature-citation><tp:nomenclature-citation><tp:taxon-name>Anthaxia (Cylindrophora) descarpentriesi</tp:taxon-name><comment>: <xref ref-type="bibr" rid="B24">Cobos 1990</xref>: 53 (note, new records);</comment></tp:nomenclature-citation><!--PageBreak--><tp:nomenclature-citation><tp:taxon-name>Anthaxia (Bilyaxia) descarpentriesi</tp:taxon-name><comment>: <xref ref-type="bibr" rid="B9">Bílý 1997</xref>: 20, 65 (catalogue);</comment></tp:nomenclature-citation><tp:nomenclature-citation><tp:taxon-name>Bilyaxia descarpentriesi</tp:taxon-name><comment>: <xref ref-type="bibr" rid="B3">Bellamy 2008</xref>: 1496 (catalogue).</comment></tp:nomenclature-citation></tp:nomenclature-citation-list></tp:nomenclature><tp:treatment-sec sec-type="Type specimens studied"><title>Type specimens studied.</title><p>Holotype (male, MNHN): “Quito, Equateur, Benoit, i.1932[h]”; allotype (female, MNHN): “Puembo, Equateur, Benoit, 20.ii.1931[h]”.</p></tp:treatment-sec><tp:treatment-sec sec-type="Further specimens studied"><title>Further specimens studied.</title><p><bold>ECUADOR:</bold> “Pichincha-Quito, 23.vi.1985, Gustavo Morejón[p]” (1 male, 1 female, MNCN); “Pichincha, Alluriquin, 6.v.1948, F. Grazo leg.[h]” (1 male, NMPC).</p><p>No difference between both sexes were observed and also no variability in the colouration apparent.</p><p>Aedeagus (Figs 76, 77 in <xref ref-type="bibr" rid="B19">Cobos 1956</xref>) very short, widely spindle-shaped, median lobe simply pointed apically.</p><p>Length: 4.0–5.5 mm; width: 1.7–2.0 mm.</p></tp:treatment-sec><tp:treatment-sec sec-type="Distribution"><title>Distribution.</title><p>Ecuador.</p></tp:treatment-sec><tp:treatment-sec sec-type="Note"><title>Note.</title><p>Terminal antennomere unusually long, 2.5 times longer than wide which is rather strange character within <tp:taxon-name>Anthaxiini</tp:taxon-name>.</p></tp:treatment-sec><tp:treatment-sec><!--Section generated to contain objects referenced in tp:taxon-treatment.--><fig id="F1" position="float" orientation="portrait"><label>Figures 1–6.</label><caption><p><bold>1</bold> <italic><tp:taxon-name>Anthaxita peruviana</tp:taxon-name></italic>, sp. n., female holotype, 5.4 mm <bold>2</bold> <italic><tp:taxon-name>Charlesina mrazi mrazi</tp:taxon-name></italic> (Obenberger, 1932), male lectotype, 6.2 mm <bold>3</bold> <italic><tp:taxon-name>Cobosina willineri</tp:taxon-name></italic> (Cobos, 1972), male, 4.4 mm (Brasil, Catamarca) <bold>4</bold> <italic><tp:taxon-name>Marikia descarpentriesi</tp:taxon-name></italic> (Cobos, 1956), male, 4.9 mm (Ecuador, Pichincha) <bold>5</bold> <italic><tp:taxon-name>Sanchezia bucki</tp:taxon-name></italic> (Cobos, 1956), 7.0 mm (male holotype of <italic><tp:taxon-name>Cylindrophora kafkai</tp:taxon-name></italic> Bílý, 1996) <bold>6</bold> <italic><tp:taxon-name>Agrilaxia (Agrilaxia) flavimana</tp:taxon-name></italic> (Gory, 1841), male, 3.8 mm (USA, Arizona).</p></caption><graphic xmlns:xlink="http://www.w3.org/1999/xlink" xlink:href="ZooKeys-304-017-g001.jpg" position="float" orientation="portrait" xlink:type="simple"/></fig></tp:treatment-sec><ref-list><ref id="B24"><mixed-citation xmlns:xlink="http://www.w3.org/1999/xlink" xlink:type="simple"><person-group><name name-style="western"><surname>Cobos</surname><given-names>A</given-names></name></person-group> (<year>1990</year>) <source>Opuscula Buprestologica, III. Nuevos materiales de la fauna Neotropical (Coleoptera: Buprestidae). Elytron, Barcelona, (1989) 3: 49–59.</source></mixed-citation></ref><ref id="B9"><mixed-citation xmlns:xlink="http://www.w3.org/1999/xlink" xlink:type="simple"><person-group><name name-style="western"><surname>Bílý</surname><given-names>S</given-names></name></person-group> (<year>1997</year>) <article-title>World catalogue of the genus <italic>Anthaxia</italic> Eschscholtz, 1829 (Coleopreta, Buprestidae).</article-title><source>Folia Heyrovskyana, Supplementum</source><volume>2</volume>: <fpage>3</fpage>-<lpage>190</lpage>.</mixed-citation></ref><ref id="B3"><mixed-citation xmlns:xlink="http://www.w3.org/1999/xlink" xlink:type="simple"><person-group><name name-style="western"><surname>Bellamy</surname><given-names>CL</given-names></name></person-group> (<year>2008</year>) <source>A world catalogue and bibliography of the jewel beetles (Coleoptera: Buprestoidea). Volume 3. Buprestinae: Pterobothrini through Agrilinae: Rhaeboscelina. Pensoft series faunistica No. 78, Sofia – Moscow, pp. (1–2) + 1261–1932.</source></mixed-citation></ref><ref id="B19"><mixed-citation xmlns:xlink="http://www.w3.org/1999/xlink" xlink:type="simple"><person-group><name name-style="western"><surname>Cobos</surname><given-names>A</given-names></name></person-group> (<year>1956</year>) <article-title>Ensayo monográfico sobre las <italic>Anthaxia</italic> Eschs. (Coleoptera, Buprestidae) de América. Primera parte: Subgéneros <italic>Cylindrophora</italic> Sol. y <italic>Paracuris</italic> Obenb.</article-title><source>Archivos de Instituto de Aclimatación (Almería)</source><volume>5</volume>: <fpage>103</fpage>-<lpage>165</lpage>.</mixed-citation></ref></ref-list></tp:taxon-treatment>
