# Supplementary material for: A study on the Neotropical Anthaxiini (Coleoptera, Buprestidae, Buprestinae)
Source: Zookeys. 2013 May 22;(304):17–47. doi: 10.3897/zookeys.304.5313 (PMC3689121; doi:10.3897/zookeys.304.5313)
Supplement: XML Treatment for Sanchezia [file zookeys.304.5313-treatment9.xml]

<!DOCTYPE tp:taxon-treatment
  PUBLIC "-//TaxonX//DTD Taxonomic Treatment Publishing DTD v0 20100105//EN" "tax-treatment-NSO.dtd">
<tp:taxon-treatment xmlns:tp="http://www.plazi.org/taxpub"><tp:treatment-meta><mixed-citation publication-type="journal"><person-group><name><surname>Bílý</surname><given-names>Svatopluk</given-names></name></person-group><article-title>A study on the Neotropical Anthaxiini (Coleoptera, Buprestidae, Buprestinae)</article-title><source>Zookeys</source><day>22</day><month>5</month><year>2013</year><volume>2013</volume><issue>304</issue><fpage>17</fpage><lpage>47</lpage><pub-id pub-id-type="doi">10.3897/zookeys.304.5313</pub-id></mixed-citation></tp:treatment-meta><tp:nomenclature><tp:taxon-name>
                            <tp:taxon-name-part taxon-name-part-type="genus">Sanchezia</tp:taxon-name-part>
                        <object-id xmlns:xlink="http://www.w3.org/1999/xlink" xlink:type="simple">urn:lsid:zoobank.org:act:1E18DD6B-BB25-4E5A-B1AC-4224EA031247</object-id>
								<object-id xmlns:xlink="http://www.w3.org/1999/xlink" xlink:type="simple">http://species-id.net/wiki/Sanchezia</object-id>
								</tp:taxon-name><tp:taxon-status xmlns:xlink="http://www.w3.org/1999/xlink" xlink:type="simple">gen. n.</tp:taxon-status><xref ref-type="fig" rid="F1">Fig. 5</xref><xref>; Fig. 2 in Bílý 1996</xref></tp:nomenclature><tp:treatment-sec sec-type="Type species"><title>Type species.</title><p><italic><tp:taxon-name>Anthaxia (Cylindrophora) bucki</tp:taxon-name></italic> Cobos, 1956 by present designation.</p></tp:treatment-sec><tp:treatment-sec sec-type="Description"><title>Description.</title><p>Rather large (5.7–7.0 mm), flat, Lycid-like, matt; antennae and legs robust; dorsal surface asetose, frons and ventral surface with sparse but rather long, white pubescence, prosternum with lanuginose pubescence.</p><p>Head wider than anterior pronotal margin, eyes large, elliptical, projecting beyond outline of head; clypeus short, wide, anterior margin straight; frons flat with small, rounded cells with tiny central grains (central portion of frons with rather sparse cells), vertex flat, 1.6 times as wide as width of eye, with fine, transverse rugae; antennae reaching posterior fourth of lateral, pronotal margins when laid alongside; pedicel triangular, antennomeres 3–10 widely triangular to trapezoidal, much wider than long.</p><p>Pronotum tapering anteriorly, 2.2 times as wide as long, with fine, medial, longitudinal depression and large, deep lateroposterior depressions reaching anterior fourth of pronotum; “agriloid” carina well defined, long, reaching beyond midlength of lateral margins; prescutellar pit missing; pronotal sculpture consisting of very fine, rather indistinct and transversely widened, polygonal cells without central grains. Scutellum very small, triangular, 1.5 times as long as wide.</p><p>Elytra flat, 1.8–1.9 times as long as wide, narrowly, separately rounded apically; humeral swellings small, not projecting beyond outline of elytra, basal, transverse depression missing; elytral epipleura wide, enlarged posteriorly, reaching elytral suture; <!--PageBreak-->subhumeral carina missing; elytral sculpture consisting of fine microsculpture and tiny, sparse, lustrous grains.</p><p>Ventral surface lustrous, abdominal ventrites with fine horse-shoe-shaped punctures; prosternum weakly convex, densely, transversely rugate, prosternal process enlarged beyond procoxae; anal ventrite truncate, sharply serrate, anal tergite spatulate, unarmed. Legs robust, protibiae slightly curved with inner, preapical, brush-like row of dense, pale bristles (denser in males – like in <xref ref-type="fig" rid="F6">Fig. 33</xref>); both meso- and metatibiae finely, obtusely serrate on inner margin; tarsal claws thin, hook-shaped.</p><p>Aedeagus (<xref ref-type="fig" rid="F1">Fig. 2</xref> in <xref ref-type="bibr" rid="B8">Bílý 1996</xref>) subparallel, strongly sclerotised, parameres sharply pointed apically; median lobe apically obtusely pointed.</p></tp:treatment-sec><tp:treatment-sec sec-type="Etymology"><title>Etymology.</title><p>The genus <italic><tp:taxon-name>Sanchezia</tp:taxon-name></italic> gen. n. (feminine) is named in the honour of my late colleague Prof Antonio Cobos Sánchez (Almería, Spain), the well-known specialist in the taxonomy of the Neotropical <tp:taxon-name>Buprestidae</tp:taxon-name>.</p></tp:treatment-sec><tp:treatment-sec sec-type="Differential diagnosis"><title>Differential diagnosis.</title><p>The genus <italic><tp:taxon-name>Sanchezia</tp:taxon-name></italic> gen. n. is quite unmistakable, characteristic genus which is somewhat similar to the genus <italic><tp:taxon-name>Charlesina</tp:taxon-name></italic> gen. n. (see above). It differs from other taxa of the Neotropical <tp:taxon-name>Anthaxiini</tp:taxon-name> by the rather non-Buprestid appearence, very fine, nearly velvet texture of dorsal surface, robust antennae with antennomere 3 triangularly enlarged, very wide elytral epipleura and other characters mentioned in the key.</p></tp:treatment-sec><tp:treatment-sec sec-type="Distribution"><title>Distribution.</title><p>Argentina, Brasil.</p></tp:treatment-sec><tp:treatment-sec><!--Section generated to contain objects referenced in tp:taxon-treatment.--><fig id="F1" position="float" orientation="portrait"><label>Figures 1–6.</label><caption><p><bold>1</bold> <italic><tp:taxon-name>Anthaxita peruviana</tp:taxon-name></italic>, sp. n., female holotype, 5.4 mm <bold>2</bold> <italic><tp:taxon-name>Charlesina mrazi mrazi</tp:taxon-name></italic> (Obenberger, 1932), male lectotype, 6.2 mm <bold>3</bold> <italic><tp:taxon-name>Cobosina willineri</tp:taxon-name></italic> (Cobos, 1972), male, 4.4 mm (Brasil, Catamarca) <bold>4</bold> <italic><tp:taxon-name>Marikia descarpentriesi</tp:taxon-name></italic> (Cobos, 1956), male, 4.9 mm (Ecuador, Pichincha) <bold>5</bold> <italic><tp:taxon-name>Sanchezia bucki</tp:taxon-name></italic> (Cobos, 1956), 7.0 mm (male holotype of <italic><tp:taxon-name>Cylindrophora kafkai</tp:taxon-name></italic> Bílý, 1996) <bold>6</bold> <italic><tp:taxon-name>Agrilaxia (Agrilaxia) flavimana</tp:taxon-name></italic> (Gory, 1841), male, 3.8 mm (USA, Arizona).</p></caption><graphic xmlns:xlink="http://www.w3.org/1999/xlink" xlink:href="ZooKeys-304-017-g001.jpg" position="float" orientation="portrait" xlink:type="simple"/></fig><fig id="F6" position="float" orientation="portrait"><label>Figures 31–34.</label><caption><p><bold>31</bold> <italic><tp:taxon-name>Charlesina mrazi</tp:taxon-name></italic> (Obenberger, 1932), scutellum <bold>32</bold> the same, <italic><tp:taxon-name>Anthaxita peruviana</tp:taxon-name></italic>, sp. n. <bold>33</bold> <italic><tp:taxon-name>Agrilaxia (Agrilaxia) claudei</tp:taxon-name></italic> (Cobos, 1972), right protibia <bold>34</bold> <italic><tp:taxon-name>Agrilaxia</tp:taxon-name></italic> spp., anterior margin of prosternum (lateral view): (<bold>a</bold>) flat to weakly convex, (<bold>b</bold>) weakly grooved, (<bold>c</bold>) deeply grooved, (<bold>d</bold>) with sternal, longitudinal carina, (<bold>e</bold>) rolled up anterior margin, (<bold>f</bold>) peg-like spine.</p></caption><graphic xmlns:xlink="http://www.w3.org/1999/xlink" xlink:href="ZooKeys-304-017-g006.jpg" position="float" orientation="portrait" xlink:type="simple"/></fig></tp:treatment-sec><ref-list><ref id="B8"><mixed-citation xmlns:xlink="http://www.w3.org/1999/xlink" xlink:type="simple"><person-group><name name-style="western"><surname>Bílý</surname><given-names>S</given-names></name></person-group> (<year>1996</year>) <article-title>New species of <italic>Anthaxia</italic> and some nomenclatorical changes in Buprestidae (Coleoptera).</article-title><source>Folia Heyrovskyana</source><volume>4</volume>: <fpage>21</fpage>-<lpage>33</lpage>.</mixed-citation></ref></ref-list></tp:taxon-treatment>
