# Supplementary material for: A study on the Neotropical Anthaxiini (Coleoptera, Buprestidae, Buprestinae)
Source: Zookeys. 2013 May 22;(304):17–47. doi: 10.3897/zookeys.304.5313 (PMC3689121; doi:10.3897/zookeys.304.5313)
Supplement: XML Treatment for Sanchezia bucki [file zookeys.304.5313-treatment10.xml]

<!DOCTYPE tp:taxon-treatment
  PUBLIC "-//TaxonX//DTD Taxonomic Treatment Publishing DTD v0 20100105//EN" "tax-treatment-NSO.dtd">
<tp:taxon-treatment xmlns:tp="http://www.plazi.org/taxpub"><tp:treatment-meta><mixed-citation publication-type="journal"><person-group><name><surname>Bílý</surname><given-names>Svatopluk</given-names></name></person-group><article-title>A study on the Neotropical Anthaxiini (Coleoptera, Buprestidae, Buprestinae)</article-title><source>Zookeys</source><day>22</day><month>5</month><year>2013</year><volume>2013</volume><issue>304</issue><fpage>17</fpage><lpage>47</lpage><pub-id pub-id-type="doi">10.3897/zookeys.304.5313</pub-id></mixed-citation></tp:treatment-meta><tp:nomenclature><tp:taxon-name>
                            <tp:taxon-name-part taxon-name-part-type="genus">Sanchezia</tp:taxon-name-part>
                            <tp:taxon-name-part taxon-name-part-type="species">bucki</tp:taxon-name-part>
                        <object-id xmlns:xlink="http://www.w3.org/1999/xlink" xlink:type="simple">http://species-id.net/wiki/Sanchezia_bucki</object-id>
								</tp:taxon-name><tp:taxon-authority>(Cobos, 1956)</tp:taxon-authority><tp:taxon-status xmlns:xlink="http://www.w3.org/1999/xlink" xlink:type="simple">comb. n.</tp:taxon-status><xref ref-type="fig" rid="F1">Fig. 5</xref><xref>; Fig. 2 in Bílý 1996</xref><tp:nomenclature-citation-list><tp:nomenclature-citation><tp:taxon-name>Anthaxia (Cylindrophora) bucki</tp:taxon-name><comment> Cobos, 1956: 162. Type locality: Brasil, Porto Alegre.</comment></tp:nomenclature-citation><tp:nomenclature-citation><tp:taxon-name>Anthaxia (Bilyaxia) bucki</tp:taxon-name><comment>: <xref ref-type="bibr" rid="B9">Bílý 1997</xref>: 16, 54 (catalogue);</comment></tp:nomenclature-citation><tp:nomenclature-citation><tp:taxon-name>Bilyaxia bucki</tp:taxon-name><comment>: <xref ref-type="bibr" rid="B12">Bílý 2004</xref>: 8 (taxonomy, synonymy); <xref ref-type="bibr" rid="B3">Bellamy 2008</xref>: 1495 (catalogue);</comment></tp:nomenclature-citation><tp:nomenclature-citation><tp:taxon-name>Anthaxia (Cylindrophora) kafkai</tp:taxon-name><comment> Bílý, 1996: 28. Type locality: Argentina, Entre Rios, Pronunciamiento.</comment></tp:nomenclature-citation><tp:nomenclature-citation><tp:taxon-name>Anthaxia (Cylindrophora) kafkai</tp:taxon-name><comment>: <xref ref-type="bibr" rid="B9">Bílý 1997</xref>: 26, 83 (catalogue); <xref ref-type="bibr" rid="B10">1999</xref>: 236 (catalogue); <xref ref-type="bibr" rid="B12">2004</xref>: 8 (synonym of <italic>bucki</italic>); <xref ref-type="bibr" rid="B3">Bellamy 2008</xref>: 1495 (catalogue, as syn. of <italic>bucki</italic>).</comment></tp:nomenclature-citation></tp:nomenclature-citation-list></tp:nomenclature><tp:treatment-sec sec-type="Type specimens studied"><title>Type specimens studied.</title><p><bold><italic><tp:taxon-name>Anthaxia bucki</tp:taxon-name></italic></bold>: Holotype (female, MNCN): “Porto Alegre[h]// <italic><tp:taxon-name>Anthaxia (Cylindrophora) bucki</tp:taxon-name></italic> sp. n.[h] Dr. A. Cobos det.[p]”; <bold><italic><tp:taxon-name>Anthaxia kafkai</tp:taxon-name></italic>:</bold> Holotype (male, NMPC): “Argentina, Entre Rios, Pronunciamiento, ix.1992[p]”.</p></tp:treatment-sec><tp:treatment-sec sec-type="Further specimen studied"><title>Further specimen studied.</title><p><bold>BRASIL:</bold> “RS [main road] Canela, 22.ix.1985, leg. G. Scherer[p]” (1 female, NMPC).</p><p>No difference was observed between the sexes. It was impossible to study the variability of this species since only one specimen was found in the collections, except for the type specimens.</p><p><!--PageBreak-->Length: 5.7–7.0 mm; width: 2.2–2.4 mm.</p></tp:treatment-sec><tp:treatment-sec sec-type="Distribution"><title>Distribution.</title><p>Argentina, Brasil.</p></tp:treatment-sec><tp:treatment-sec sec-type="Note"><title>Note.</title><p>Also <xref ref-type="bibr" rid="B19">Cobos (1956)</xref> stressed in his description the strange appearence of this species and attributed it to <italic><tp:taxon-name>Anthaxia</tp:taxon-name></italic> with strong doubts. <italic><tp:taxon-name>Sanchezia bucki</tp:taxon-name></italic> and <italic><tp:taxon-name>Charlesina mrazi</tp:taxon-name></italic> are further Neotropical species of <tp:taxon-name>Buprestidae</tp:taxon-name> mimicking <tp:taxon-name>Lycidae</tp:taxon-name>. As far as I know, there are only some species of the genus <italic><tp:taxon-name>Agrilus</tp:taxon-name></italic> (<italic><tp:taxon-name>Agrilus dilaticornis</tp:taxon-name></italic> Kerremans, 1897 species-group) and Chilean species <italic><tp:taxon-name>Philandia valdiviana</tp:taxon-name></italic> (Philippi &amp; Philippi, 1860) mimicking Lycid beetles.</p></tp:treatment-sec><tp:treatment-sec><!--Section generated to contain objects referenced in tp:taxon-treatment.--><fig id="F1" position="float" orientation="portrait"><label>Figures 1–6.</label><caption><p><bold>1</bold> <italic><tp:taxon-name>Anthaxita peruviana</tp:taxon-name></italic>, sp. n., female holotype, 5.4 mm <bold>2</bold> <italic><tp:taxon-name>Charlesina mrazi mrazi</tp:taxon-name></italic> (Obenberger, 1932), male lectotype, 6.2 mm <bold>3</bold> <italic><tp:taxon-name>Cobosina willineri</tp:taxon-name></italic> (Cobos, 1972), male, 4.4 mm (Brasil, Catamarca) <bold>4</bold> <italic><tp:taxon-name>Marikia descarpentriesi</tp:taxon-name></italic> (Cobos, 1956), male, 4.9 mm (Ecuador, Pichincha) <bold>5</bold> <italic><tp:taxon-name>Sanchezia bucki</tp:taxon-name></italic> (Cobos, 1956), 7.0 mm (male holotype of <italic><tp:taxon-name>Cylindrophora kafkai</tp:taxon-name></italic> Bílý, 1996) <bold>6</bold> <italic><tp:taxon-name>Agrilaxia (Agrilaxia) flavimana</tp:taxon-name></italic> (Gory, 1841), male, 3.8 mm (USA, Arizona).</p></caption><graphic xmlns:xlink="http://www.w3.org/1999/xlink" xlink:href="ZooKeys-304-017-g001.jpg" position="float" orientation="portrait" xlink:type="simple"/></fig></tp:treatment-sec><ref-list><ref id="B9"><mixed-citation xmlns:xlink="http://www.w3.org/1999/xlink" xlink:type="simple"><person-group><name name-style="western"><surname>Bílý</surname><given-names>S</given-names></name></person-group> (<year>1997</year>) <article-title>World catalogue of the genus <italic>Anthaxia</italic> Eschscholtz, 1829 (Coleopreta, Buprestidae).</article-title><source>Folia Heyrovskyana, Supplementum</source><volume>2</volume>: <fpage>3</fpage>-<lpage>190</lpage>.</mixed-citation></ref><ref id="B12"><mixed-citation xmlns:xlink="http://www.w3.org/1999/xlink" xlink:type="simple"><person-group><name name-style="western"><surname>Bílý</surname><given-names>S</given-names></name></person-group> (<year>2004</year>) <article-title>Taxonomic studies on Anthaxiina Gory &amp; Laporte de Castelnau and Curina Hołyński (Coleoptera: Buprestidae).</article-title><source>Zootaxa</source><volume>555</volume>: <fpage>1</fpage>-<lpage>11</lpage>.</mixed-citation></ref><ref id="B3"><mixed-citation xmlns:xlink="http://www.w3.org/1999/xlink" xlink:type="simple"><person-group><name name-style="western"><surname>Bellamy</surname><given-names>CL</given-names></name></person-group> (<year>2008</year>) <source>A world catalogue and bibliography of the jewel beetles (Coleoptera: Buprestoidea). Volume 3. Buprestinae: Pterobothrini through Agrilinae: Rhaeboscelina. Pensoft series faunistica No. 78, Sofia – Moscow, pp. (1–2) + 1261–1932.</source></mixed-citation></ref><ref id="B10"><mixed-citation xmlns:xlink="http://www.w3.org/1999/xlink" xlink:type="simple"><person-group><name name-style="western"><surname>Bílý</surname><given-names>S</given-names></name></person-group> (<year>1999</year>) <article-title>Supplemet to the „World catalogue of the genus <italic>Anthaxia</italic> (Coleopreta, Buprestidae)“.</article-title><source>Folia Heyrovskyana</source><volume>7</volume>: <fpage>229</fpage>-<lpage>242</lpage>.</mixed-citation></ref><ref id="B19"><mixed-citation xmlns:xlink="http://www.w3.org/1999/xlink" xlink:type="simple"><person-group><name name-style="western"><surname>Cobos</surname><given-names>A</given-names></name></person-group> (<year>1956</year>) <article-title>Ensayo monográfico sobre las <italic>Anthaxia</italic> Eschs. (Coleoptera, Buprestidae) de América. Primera parte: Subgéneros <italic>Cylindrophora</italic> Sol. y <italic>Paracuris</italic> Obenb.</article-title><source>Archivos de Instituto de Aclimatación (Almería)</source><volume>5</volume>: <fpage>103</fpage>-<lpage>165</lpage>.</mixed-citation></ref></ref-list></tp:taxon-treatment>
