# Supplementary material for: A study on the Neotropical Anthaxiini (Coleoptera, Buprestidae, Buprestinae)
Source: Zookeys. 2013 May 22;(304):17–47. doi: 10.3897/zookeys.304.5313 (PMC3689121; doi:10.3897/zookeys.304.5313)
Supplement: XML Treatment for Agrilaxia [file zookeys.304.5313-treatment11.xml]

<!DOCTYPE tp:taxon-treatment
  PUBLIC "-//TaxonX//DTD Taxonomic Treatment Publishing DTD v0 20100105//EN" "tax-treatment-NSO.dtd">
<tp:taxon-treatment xmlns:tp="http://www.plazi.org/taxpub"><tp:treatment-meta><mixed-citation publication-type="journal"><person-group><name><surname>Bílý</surname><given-names>Svatopluk</given-names></name></person-group><article-title>A study on the Neotropical Anthaxiini (Coleoptera, Buprestidae, Buprestinae)</article-title><source>Zookeys</source><day>22</day><month>5</month><year>2013</year><volume>2013</volume><issue>304</issue><fpage>17</fpage><lpage>47</lpage><pub-id pub-id-type="doi">10.3897/zookeys.304.5313</pub-id></mixed-citation></tp:treatment-meta><tp:nomenclature><tp:taxon-name>
                            <tp:taxon-name-part taxon-name-part-type="genus">Agrilaxia</tp:taxon-name-part>
                        <object-id xmlns:xlink="http://www.w3.org/1999/xlink" xlink:type="simple">http://species-id.net/wiki/Agrilaxia</object-id>
								</tp:taxon-name><tp:taxon-authority>Kerremans, 1903</tp:taxon-authority><xref ref-type="fig" rid="F1">Figs 6</xref><xref ref-type="fig" rid="F4">, 19</xref><xref ref-type="fig" rid="F5">–25</xref></tp:nomenclature><tp:treatment-sec sec-type="Type species"><title>Type species.</title><p><italic><tp:taxon-name>Anthaxia flavimana</tp:taxon-name></italic> Gory, 1841 (subsequent designation: <xref ref-type="bibr" rid="B18">Chamberlin, 1926</xref>).</p><p>The genus <italic><tp:taxon-name>Agrilaxia</tp:taxon-name></italic> was described by <xref ref-type="bibr" rid="B26">Kerremans (1903)</xref> and 19 mostly Neotropical species were included without designation of a type species. <italic><tp:taxon-name>Agrilaxia flavimana</tp:taxon-name></italic> Gory, 1841 was subsequently designated by <xref ref-type="bibr" rid="B18">Chamberlein (1926)</xref> as the type species of the genus. Later on, the genus <italic><tp:taxon-name>Agrilaxia</tp:taxon-name></italic> was synonymized by <xref ref-type="bibr" rid="B29">Théry (1930)</xref> with <italic><tp:taxon-name>Anthaxia</tp:taxon-name></italic> Eschscholtz, 1829, ressurected again as a valid genus by <xref ref-type="bibr" rid="B27">Obenberger (1930)</xref>, then finally treated as a subgenus of <italic><tp:taxon-name>Anthaxia</tp:taxon-name></italic> by <xref ref-type="bibr" rid="B21">Cobos (1972)</xref>; this concept was followed also by <xref ref-type="bibr" rid="B5">Bílý (1984</xref>, <xref ref-type="bibr" rid="B7">1993</xref>). <xref ref-type="bibr" rid="B14">Bílý &amp; Bellamy (1999)</xref> upgraded <italic><tp:taxon-name>Agrilaxia</tp:taxon-name></italic> again to the generic level which was followed by <xref ref-type="bibr" rid="B11">Bílý (2000</xref>, <xref ref-type="bibr" rid="B12">2004</xref>) and <xref ref-type="bibr" rid="B3">Bellamy (2008)</xref>.</p><p>The genus was revised by <xref ref-type="bibr" rid="B21">Cobos (1972)</xref> (as a subgenus of <italic><tp:taxon-name>Anthaxia</tp:taxon-name></italic>) who described the most of the Neotropical species. Subsequently several species were described also by <xref ref-type="bibr" rid="B5">Bílý (1984</xref>, <xref ref-type="bibr" rid="B6">1985</xref>, <xref ref-type="bibr" rid="B7">1993</xref>), <xref ref-type="bibr" rid="B16">Bílý &amp; Westcott (2005)</xref>, <xref ref-type="bibr" rid="B23">Cobos (1986)</xref> and by <xref ref-type="bibr" rid="B15">Bílý &amp; Brûlé (in press)</xref>. The morphology and the characters specific to the genus <italic><tp:taxon-name>Agrilaxia</tp:taxon-name></italic> were discussed by <xref ref-type="bibr" rid="B21">Cobos (1972)</xref> and <xref ref-type="bibr" rid="B15">Bílý &amp; Brûlé (in press)</xref>.</p><p>Even after separation of some species as independent genera (see above), the genus remains still rather heterogeneous. I propose that first, the small and rather homogeneous group of species with short, green or violet, wedge shaped body should be split as the separate subgenus <italic><tp:taxon-name>Costiptera</tp:taxon-name></italic> subgen. nov (see below).</p></tp:treatment-sec><tp:treatment-sec><!--Section generated to contain objects referenced in tp:taxon-treatment.--><fig id="F1" position="float" orientation="portrait"><label>Figures 1–6.</label><caption><p><bold>1</bold> <italic><tp:taxon-name>Anthaxita peruviana</tp:taxon-name></italic>, sp. n., female holotype, 5.4 mm <bold>2</bold> <italic><tp:taxon-name>Charlesina mrazi mrazi</tp:taxon-name></italic> (Obenberger, 1932), male lectotype, 6.2 mm <bold>3</bold> <italic><tp:taxon-name>Cobosina willineri</tp:taxon-name></italic> (Cobos, 1972), male, 4.4 mm (Brasil, Catamarca) <bold>4</bold> <italic><tp:taxon-name>Marikia descarpentriesi</tp:taxon-name></italic> (Cobos, 1956), male, 4.9 mm (Ecuador, Pichincha) <bold>5</bold> <italic><tp:taxon-name>Sanchezia bucki</tp:taxon-name></italic> (Cobos, 1956), 7.0 mm (male holotype of <italic><tp:taxon-name>Cylindrophora kafkai</tp:taxon-name></italic> Bílý, 1996) <bold>6</bold> <italic><tp:taxon-name>Agrilaxia (Agrilaxia) flavimana</tp:taxon-name></italic> (Gory, 1841), male, 3.8 mm (USA, Arizona).</p></caption><graphic xmlns:xlink="http://www.w3.org/1999/xlink" xlink:href="ZooKeys-304-017-g001.jpg" position="float" orientation="portrait" xlink:type="simple"/></fig><fig id="F4" position="float" orientation="portrait"><label>Figures 19–24.</label><caption><p><bold>19</bold> <italic><tp:taxon-name>Agrilaxia (Agrilaxia) brunneipennis brunneipennis</tp:taxon-name></italic> (Kerremans, 1900), male, 4.9 mm (Argentina, Cordoba) <bold>20</bold> <italic><tp:taxon-name>Agrilaxia (Agrilaxia) coriacea</tp:taxon-name></italic> (Kerremans, 1887), female, 4.1 mm (Argentina, Misiones) <bold>21</bold> <italic><tp:taxon-name>Agrilaxia (Agrilaxia) kerremansi</tp:taxon-name></italic> (Théry, 1909), female, 6.1 mm (Brasil, Jatahy) <bold>22</bold> <italic><tp:taxon-name>Agrilaxia (Agrilaxia) montana</tp:taxon-name></italic> Bílý &amp; Westcott, 2005, female paratype, 6.7 mm (Mexico, Sta Catarina del Monte) <bold>23</bold> <italic><tp:taxon-name>Agrilaxia (Agrilaxia) funebris</tp:taxon-name></italic> (Kerremans, 1900), male, 4.7 mm (Argentina, Entre Rios) <bold>24</bold> <italic><tp:taxon-name>Agrilaxia (Agrilaxia) alterna</tp:taxon-name></italic> (Kerremans, 1900), female, 5.5 mm (Brasil, Nova Teutonia).</p></caption><graphic xmlns:xlink="http://www.w3.org/1999/xlink" xlink:href="ZooKeys-304-017-g004.jpg" position="float" orientation="portrait" xlink:type="simple"/></fig><fig id="F5" position="float" orientation="portrait"><label>Figures 25–30.</label><caption><p><bold>25</bold> <italic><tp:taxon-name>Agrilaxia (Agrilaxia) claudei</tp:taxon-name></italic> (Cobos, 1972), female, 7.4 mm (French Guayane, Kaw) <bold>26</bold> <italic><tp:taxon-name>Anilaroides brasiliensis</tp:taxon-name></italic> (Kerremans, 1897), male lectotype (Brasil, Bahia) <bold>27</bold> <italic><tp:taxon-name>Tetragonoschema (Tetragonoschema) undatum</tp:taxon-name></italic> (Steinheil, 1874), female, 4.0 mm (Paraguay, Loma Plata) <bold>28</bold> <italic><tp:taxon-name>Tetragonoschema (Patagoschema) patagonicum</tp:taxon-name></italic> (Obenberger, 1922), female lectotype, 4.6 mm <bold>29</bold> <italic><tp:taxon-name>Agrilaxia (Agrilaxia) decolorata</tp:taxon-name></italic> (Kerremans, 1899), male, prosternum <bold>30</bold> <italic><tp:taxon-name>Cobosina willineri</tp:taxon-name></italic> (Cobos, 1972), aedeagus.</p></caption><graphic xmlns:xlink="http://www.w3.org/1999/xlink" xlink:href="ZooKeys-304-017-g005.jpg" position="float" orientation="portrait" xlink:type="simple"/></fig></tp:treatment-sec><ref-list><ref id="B18"><mixed-citation xmlns:xlink="http://www.w3.org/1999/xlink" xlink:type="simple"><person-group><name name-style="western"><surname>Chamberlin</surname><given-names>WJ</given-names></name></person-group> (<year>1926</year>) <source>Catalogue of the Buprestidae of North America north of Mexico. Chamberlin WJ, Corvallis, Oregon, 289 pp &amp; 1 page index.</source></mixed-citation></ref><ref id="B26"><mixed-citation xmlns:xlink="http://www.w3.org/1999/xlink" xlink:type="simple"><person-group><name name-style="western"><surname>Kerremans</surname><given-names>C</given-names></name></person-group> (<year>1903</year>) <source>Coleoptera Serricornia. Fam. Buprestidae. Pp. 49-338. In: Wytsman P. (Ed): Genera Insectorum. Fasc. 12b, 12c, 12d. Bruxelles, Verteneuil &amp; Desmet.</source></mixed-citation></ref><ref id="B29"><mixed-citation xmlns:xlink="http://www.w3.org/1999/xlink" xlink:type="simple"><person-group><name name-style="western"><surname>ThéryA</surname><given-names/></name></person-group> (<year>1930</year>) <article-title>Recherches synonymiques sur les Buprestides et notes diverses. I. Note sur le genre <italic>Galbella</italic> avec descriptiones d‘espéces nouvelles; II. Observations concernant la preface du travail de M. Gebhardt; III. A propos de „Opuscula Buprestologica“.</article-title><source>Bulletin de la Société des Sciences Naturelles du Maroc,</source><volume>10</volume>: <fpage>21</fpage>-<lpage>53</lpage>.</mixed-citation></ref><ref id="B27"><mixed-citation xmlns:xlink="http://www.w3.org/1999/xlink" xlink:type="simple"><person-group><name name-style="western"><surname>Obenberger</surname><given-names>J</given-names></name></person-group> (<year>1930</year>) <source>Buprestidae II. Pars 111. Pp. 213-568. In: Junk W, Schenkling S (Eds) 1926–1935: Coleopterorum Catalogus, Volumen XII, Berlin – Den Haag, W. Junk, pp. 1–934.</source></mixed-citation></ref><ref id="B21"><mixed-citation xmlns:xlink="http://www.w3.org/1999/xlink" xlink:type="simple"><person-group><name name-style="western"><surname>Cobos</surname><given-names>A</given-names></name></person-group> (<year>1972</year>) <article-title>Ensayo monográfico sobre las <italic>Anthaxia</italic> Eschs. (Coleoptera, Buprestidae) de América. Tercera parte: Subgénero <italic>Agrilaxia</italic> Kerremans.</article-title><source>Archivos de Instituto de Aclimatación (Almería)</source><volume>16</volume>: <fpage>5</fpage>-<lpage>235</lpage>.</mixed-citation></ref><ref id="B5"><mixed-citation xmlns:xlink="http://www.w3.org/1999/xlink" xlink:type="simple"><person-group><name name-style="western"><surname>Bílý</surname><given-names>S</given-names></name></person-group> (<year>1984</year>) <article-title>Taxonomic notes on <italic>Anthaxia</italic>, with descriptions of new taxa (Coleoptera, Buprestidae).</article-title><source>Acta Entomologica Bohemoslovaca,</source><volume>81</volume>: <fpage>212</fpage>-<lpage>222</lpage>.</mixed-citation></ref><ref id="B7"><mixed-citation xmlns:xlink="http://www.w3.org/1999/xlink" xlink:type="simple"><person-group><name name-style="western"><surname>Bílý</surname><given-names>S</given-names></name></person-group> (<year>1993</year>) <article-title>Two new species <italic>Anthaxia</italic> (subgen. <italic>Agrilaxia</italic>) from Mexico (Coleoptera, Buprestidae).</article-title><source>Folia Heyrovskyana,</source><volume>1</volume>: <fpage>11</fpage>-<lpage>14</lpage>.</mixed-citation></ref><ref id="B14"><mixed-citation xmlns:xlink="http://www.w3.org/1999/xlink" xlink:type="simple"><person-group><name name-style="western"><surname>Bílý</surname><given-names>S</given-names></name><name name-style="western"><surname>Bellamy</surname><given-names>CL</given-names></name></person-group> (<year>1999</year>) <article-title>The genus <italic>Agrilaxia</italic> and description of a new genus from Africa (Coleoptera: Buprestidae).</article-title><source>Folia Heyrovskyana</source><volume>7</volume>: <fpage>91</fpage>-<lpage>98</lpage>.</mixed-citation></ref><ref id="B11"><mixed-citation xmlns:xlink="http://www.w3.org/1999/xlink" xlink:type="simple"><person-group><name name-style="western"><surname>Bílý</surname><given-names>S</given-names></name></person-group> (<year>2000</year>) <source>A new concept of Anthaxiini (Coleoptera: Buprestidae). Folia Heyrovskyana 8: 109–114.</source></mixed-citation></ref><ref id="B12"><mixed-citation xmlns:xlink="http://www.w3.org/1999/xlink" xlink:type="simple"><person-group><name name-style="western"><surname>Bílý</surname><given-names>S</given-names></name></person-group> (<year>2004</year>) <article-title>Taxonomic studies on Anthaxiina Gory &amp; Laporte de Castelnau and Curina Hołyński (Coleoptera: Buprestidae).</article-title><source>Zootaxa</source><volume>555</volume>: <fpage>1</fpage>-<lpage>11</lpage>.</mixed-citation></ref><ref id="B3"><mixed-citation xmlns:xlink="http://www.w3.org/1999/xlink" xlink:type="simple"><person-group><name name-style="western"><surname>Bellamy</surname><given-names>CL</given-names></name></person-group> (<year>2008</year>) <source>A world catalogue and bibliography of the jewel beetles (Coleoptera: Buprestoidea). Volume 3. Buprestinae: Pterobothrini through Agrilinae: Rhaeboscelina. Pensoft series faunistica No. 78, Sofia – Moscow, pp. (1–2) + 1261–1932.</source></mixed-citation></ref><ref id="B6"><mixed-citation xmlns:xlink="http://www.w3.org/1999/xlink" xlink:type="simple"><person-group><name name-style="western"><surname>Bílý</surname><given-names>S</given-names></name></person-group> (<year>1985</year>) <article-title>Taxonomic notes on the genus <italic>Anthaxia</italic> (Col., Buprestidae) with the description of a new species from Mexico.</article-title><source>International Quarterly of Entomology,</source><volume>1</volume>: <fpage>35</fpage>-<lpage>38</lpage>.</mixed-citation></ref><ref id="B16"><mixed-citation xmlns:xlink="http://www.w3.org/1999/xlink" xlink:type="simple"><person-group><name name-style="western"><surname>Bílý</surname><given-names>S</given-names></name><name name-style="western"><surname>Westcott</surname><given-names>RL</given-names></name></person-group> (<year>2005</year>) <article-title>A new species of <italic>Agrilaxia</italic> from Mexico, with notes on related species (Coleoptera: Buprestidae: Anthaxiini).</article-title><source>Folia Heyrovskyana</source><volume>13</volume>: <fpage>1</fpage>-<lpage>5</lpage>.</mixed-citation></ref><ref id="B23"><mixed-citation xmlns:xlink="http://www.w3.org/1999/xlink" xlink:type="simple"><person-group><name name-style="western"><surname>Cobos</surname><given-names>A</given-names></name></person-group> (<year>1986</year>) <article-title>Opuscula buprestologica II - Nueva especie y nuevo sexo de <italic>Anthaxia</italic> de Mejico.</article-title><source>Revista Brasileira de Biología,</source><volume>46</volume>: <fpage>707</fpage>-<lpage>709</lpage>.</mixed-citation></ref><ref id="B15"><mixed-citation xmlns:xlink="http://www.w3.org/1999/xlink" xlink:type="simple"><person-group><name name-style="western"><surname>Bílý</surname><given-names>S</given-names></name><name name-style="western"><surname>Brûlé</surname><given-names>S</given-names></name></person-group> (<year>in press</year>) <source>A study on the genus <italic>Agrilaxia</italic> Kerremans, 1903 of the French Guiana (Coleoptera: Buprestidae: Buprestinae: Anthaxiini). Acta Entomologica Musei Nationalis Pragae (in press).</source></mixed-citation></ref></ref-list></tp:taxon-treatment>
