# Supplementary material for: A study on the Neotropical Anthaxiini (Coleoptera, Buprestidae, Buprestinae)
Source: Zookeys. 2013 May 22;(304):17–47. doi: 10.3897/zookeys.304.5313 (PMC3689121; doi:10.3897/zookeys.304.5313)
Supplement: XML Treatment for Agrilaxia (Costiptera) [file zookeys.304.5313-treatment12.xml]

<!DOCTYPE tp:taxon-treatment
  PUBLIC "-//TaxonX//DTD Taxonomic Treatment Publishing DTD v0 20100105//EN" "tax-treatment-NSO.dtd">
<tp:taxon-treatment xmlns:tp="http://www.plazi.org/taxpub"><tp:treatment-meta><mixed-citation publication-type="journal"><person-group><name><surname>Bílý</surname><given-names>Svatopluk</given-names></name></person-group><article-title>A study on the Neotropical Anthaxiini (Coleoptera, Buprestidae, Buprestinae)</article-title><source>Zookeys</source><day>22</day><month>5</month><year>2013</year><volume>2013</volume><issue>304</issue><fpage>17</fpage><lpage>47</lpage><pub-id pub-id-type="doi">10.3897/zookeys.304.5313</pub-id></mixed-citation></tp:treatment-meta><tp:nomenclature><tp:taxon-name>
                            <tp:taxon-name-part taxon-name-part-type="genus">Agrilaxia</tp:taxon-name-part>
                            (<tp:taxon-name-part taxon-name-part-type="subgenus">Costiptera</tp:taxon-name-part>)
                        </tp:taxon-name><tp:taxon-status xmlns:xlink="http://www.w3.org/1999/xlink" xlink:type="simple">subgen. n.</tp:taxon-status><xref ref-type="fig" rid="F2">Figs 7–9</xref></tp:nomenclature><tp:treatment-sec sec-type="Type species"><title>Type species.</title><p><italic><tp:taxon-name>Anthaxia occidentalis</tp:taxon-name></italic> Kerremans, 1900 by present designation.</p></tp:treatment-sec><tp:treatment-sec sec-type="Diagnosis"><title>Diagnosis.</title><p>Body short, wedge shaped, ventral surface with short but distinct, white pubescence, metepisterna and metacoxae often with a patch of white tomentum; dorsal surface green, golden green or violet-green, sometimes pronotum black or violet with two longitudinal, green stripes.</p><p><!--PageBreak-->Head large, often wider than anterior pronotal margin, weakly prognathous; clypeus short, transverse, anterior margin straight; frons widely, deeply grooved; vertex shallowly depressed, about twice as wide as width of eye; antennae short, rather robust, reaching midlength of lateral pronotal margins when laid alongside; sculpture of frons consisting of small, dense, polygonal cells with small central grains.</p><p>Pronotum relatively narrow, convex, 1.8–2.0 times as wide as long, with well defined lateroposterior depressions situated near posterior angles; “agriloid” carina well <!--PageBreak-->defined, short, close to lateral carina; sculpture homogeneous, consisting of small, almost regular, polygonal cells, with or without central grains; prescutellar pit shallow, basal tubercles missing or very weakly defined. Scutellum small, flat, usually longer than wide.</p><p>Elytra convex, strongly wedge shaped, about 2.5 times as long as wide, large parts of abdominal ventrites well visible from above; elytra smooth or with 2–3 longitudinal costae; elytral epipleura narrow, nearly reaching elytral apex; basal, transverse depression deep, reaching scutellum, subhumeral carina well defined, long.</p><p>Prosternum flat or weakly convex, anterior margin sometimes weakly, narrowly elevated; both anal ventrite and sternite finely serrate.</p></tp:treatment-sec><tp:treatment-sec sec-type="Etymology"><title>Etymology.</title><p>The name of the new subgenus <italic><tp:taxon-name>Costiptera</tp:taxon-name></italic> subgen. n. (feminine) is composed of the Latin substantive “<italic>costa</italic>” (carina, rib) and Greek substantive “<italic>pteron</italic>” (wing) to stress one of the main characters of the subgenus.</p></tp:treatment-sec><tp:treatment-sec sec-type="Differential diagnosis"><title>Differential diagnosis.</title><p>The subgenus <italic><tp:taxon-name>Costiptera</tp:taxon-name></italic> subgen. n. differs from the nominate subgenus particularly by shorter, wedge shaped elytra (usually 2.5 times as long as wide), pubescence of the ventral surface and by the set of characters given above and in the key.</p></tp:treatment-sec><tp:treatment-sec sec-type="Species included"><title>Species included.</title><p><italic><tp:taxon-name>Agrilaxia (Costiptera) ambigua</tp:taxon-name></italic> (Cobos, 1972), <italic><tp:taxon-name>Agrilaxia (Costiptera) clara</tp:taxon-name></italic> (Kerremans, 1899), <italic><tp:taxon-name>Agrilaxia (Costiptera) costulipennis</tp:taxon-name></italic> (Cobos, 1972), <italic><tp:taxon-name>Agrilaxia (Costiptera) interposita</tp:taxon-name></italic> (Cobos, 1972), <italic><tp:taxon-name>Agrilaxia (Costiptera) modesta</tp:taxon-name></italic> (Kerremans, 1897) and <italic><tp:taxon-name>Agrilaxia (Costiptera) occidentalis</tp:taxon-name></italic> (Kerremans, 1900).</p></tp:treatment-sec><tp:treatment-sec sec-type="Note"><title>Note.</title><p>Two species groups can be separated within the subgenus. <italic><tp:taxon-name>Agrilaxia (Costiptera) modesta</tp:taxon-name></italic> (Kerremans, 1897) species-group which is characterised by the smooth elytra, well defined central grains in the fine frontal and pronotal ocellation, shorter, pentagonal scutellum which is as wide as long and by the shorter subhumeral carina reaching only midlength of elytral margins and by the anterior margin of the prosternum bearing a peg-like spine (like in <xref ref-type="fig" rid="F5">Figs 29</xref>, <xref ref-type="fig" rid="F6">34f</xref>); only <italic><tp:taxon-name>Agrilaxia (Costiptera) modesta</tp:taxon-name></italic> can be included into this species-group. For the remaining species, the <italic><tp:taxon-name>Agrilaxia (Costiptera) occidentalis</tp:taxon-name></italic> (Kerremans, 1900) species-group is suggested which is characterised by the longitudinal elytral costae, frontal and pronotal sculpture without central grains, prolonged scutellum which is 1.5 times longer than wide and by the long, well defined subhumeral carina reaching the elytral apex.</p></tp:treatment-sec><tp:treatment-sec><!--Section generated to contain objects referenced in tp:taxon-treatment.--><fig id="F2" position="float" orientation="portrait"><label>Figures 7–12.</label><caption><p><bold>7</bold> <italic><tp:taxon-name>Agrilaxia (Costiptera) occidentalis</tp:taxon-name></italic> (Kerremans, 1900), male, 5.3 mm (Brasil, Caraça) <bold>8</bold> <italic><tp:taxon-name>Agrilaxia (Costiptera) costulipennis</tp:taxon-name></italic> (Cobos, 1972), male, 5.8 mm (Argentina, Entre Rios) <bold>9</bold> <italic><tp:taxon-name>Agrilaxia (Costiptera) modesta</tp:taxon-name></italic> (Kerremans, 1897), male, 5.3 mm (Brasil, Jatahy) <bold>10</bold> <italic><tp:taxon-name>Bilyaxia (Bilyaxia) cupriceps</tp:taxon-name></italic> (Fairmaire &amp; Germain, 1858), male, 4.7 mm (Chile, La Unión) <bold>11</bold> <italic><tp:taxon-name>Bilyaxia (Bilyaxia) obscurata</tp:taxon-name></italic> (Reed, 1873), male, 5.3 mm (Chile, Talca) <bold>12</bold> <italic><tp:taxon-name>Bilyaxia (Paraguayetta) mariae</tp:taxon-name></italic> (Cobos, 1956), female, 7.0 mm (holotype of <italic><tp:taxon-name>Anthaxia jacobi</tp:taxon-name></italic> Obenberger, 1958).</p></caption><graphic xmlns:xlink="http://www.w3.org/1999/xlink" xlink:href="ZooKeys-304-017-g002.jpg" position="float" orientation="portrait" xlink:type="simple"/></fig><fig id="F5" position="float" orientation="portrait"><label>Figures 25–30.</label><caption><p><bold>25</bold> <italic><tp:taxon-name>Agrilaxia (Agrilaxia) claudei</tp:taxon-name></italic> (Cobos, 1972), female, 7.4 mm (French Guayane, Kaw) <bold>26</bold> <italic><tp:taxon-name>Anilaroides brasiliensis</tp:taxon-name></italic> (Kerremans, 1897), male lectotype (Brasil, Bahia) <bold>27</bold> <italic><tp:taxon-name>Tetragonoschema (Tetragonoschema) undatum</tp:taxon-name></italic> (Steinheil, 1874), female, 4.0 mm (Paraguay, Loma Plata) <bold>28</bold> <italic><tp:taxon-name>Tetragonoschema (Patagoschema) patagonicum</tp:taxon-name></italic> (Obenberger, 1922), female lectotype, 4.6 mm <bold>29</bold> <italic><tp:taxon-name>Agrilaxia (Agrilaxia) decolorata</tp:taxon-name></italic> (Kerremans, 1899), male, prosternum <bold>30</bold> <italic><tp:taxon-name>Cobosina willineri</tp:taxon-name></italic> (Cobos, 1972), aedeagus.</p></caption><graphic xmlns:xlink="http://www.w3.org/1999/xlink" xlink:href="ZooKeys-304-017-g005.jpg" position="float" orientation="portrait" xlink:type="simple"/></fig><fig id="F6" position="float" orientation="portrait"><label>Figures 31–34.</label><caption><p><bold>31</bold> <italic><tp:taxon-name>Charlesina mrazi</tp:taxon-name></italic> (Obenberger, 1932), scutellum <bold>32</bold> the same, <italic><tp:taxon-name>Anthaxita peruviana</tp:taxon-name></italic>, sp. n. <bold>33</bold> <italic><tp:taxon-name>Agrilaxia (Agrilaxia) claudei</tp:taxon-name></italic> (Cobos, 1972), right protibia <bold>34</bold> <italic><tp:taxon-name>Agrilaxia</tp:taxon-name></italic> spp., anterior margin of prosternum (lateral view): (<bold>a</bold>) flat to weakly convex, (<bold>b</bold>) weakly grooved, (<bold>c</bold>) deeply grooved, (<bold>d</bold>) with sternal, longitudinal carina, (<bold>e</bold>) rolled up anterior margin, (<bold>f</bold>) peg-like spine.</p></caption><graphic xmlns:xlink="http://www.w3.org/1999/xlink" xlink:href="ZooKeys-304-017-g006.jpg" position="float" orientation="portrait" xlink:type="simple"/></fig></tp:treatment-sec></tp:taxon-treatment>
