# Supplementary material for: A study on the Neotropical Anthaxiini (Coleoptera, Buprestidae, Buprestinae)
Source: Zookeys. 2013 May 22;(304):17–47. doi: 10.3897/zookeys.304.5313 (PMC3689121; doi:10.3897/zookeys.304.5313)
Supplement: XML Treatment for Agrilaxia (Agrilaxia) [file zookeys.304.5313-treatment13.xml]

<!DOCTYPE tp:taxon-treatment
  PUBLIC "-//TaxonX//DTD Taxonomic Treatment Publishing DTD v0 20100105//EN" "tax-treatment-NSO.dtd">
<tp:taxon-treatment xmlns:tp="http://www.plazi.org/taxpub"><tp:treatment-meta><mixed-citation publication-type="journal"><person-group><name><surname>Bílý</surname><given-names>Svatopluk</given-names></name></person-group><article-title>A study on the Neotropical Anthaxiini (Coleoptera, Buprestidae, Buprestinae)</article-title><source>Zookeys</source><day>22</day><month>5</month><year>2013</year><volume>2013</volume><issue>304</issue><fpage>17</fpage><lpage>47</lpage><pub-id pub-id-type="doi">10.3897/zookeys.304.5313</pub-id></mixed-citation></tp:treatment-meta><tp:nomenclature><tp:taxon-name>
                            <tp:taxon-name-part taxon-name-part-type="genus">Agrilaxia</tp:taxon-name-part>
                            (<tp:taxon-name-part taxon-name-part-type="subgenus">Agrilaxia</tp:taxon-name-part>)
                        </tp:taxon-name><tp:taxon-authority>Kerremans, 1903</tp:taxon-authority><xref ref-type="fig" rid="F1">Figs 6</xref><xref ref-type="fig" rid="F4">, 19</xref><xref ref-type="fig" rid="F5">–25</xref></tp:nomenclature><tp:treatment-sec sec-type="Type species"><title>Type species.</title><p><italic><tp:taxon-name>Anthaxia flavimana</tp:taxon-name></italic> Gory, 1841 (subsequent designation: <xref ref-type="bibr" rid="B18">Chamberlin, 1926</xref>).</p><p>According to <xref ref-type="bibr" rid="B3">Bellamy (2008)</xref>, the genus <!--PageBreak--><italic><tp:taxon-name>Agrilaxia</tp:taxon-name></italic> comprises 88 species. After removing of 5 species from <italic><tp:taxon-name>Agrilaxia</tp:taxon-name></italic> to <italic><tp:taxon-name>Bilyaxia</tp:taxon-name></italic> (see below) and after transferring of 5 species into the subgenus <italic><tp:taxon-name>Costiptera</tp:taxon-name></italic> subgen. n., 78 species remain in the subgenus <italic><tp:taxon-name>Agrilaxia</tp:taxon-name></italic> s. str. Quite naturally the subgenus will have to be split into several (or many) species-groups since several very different morphotypes (e.g. <xref ref-type="fig" rid="F1">Figs 6</xref>, <xref ref-type="fig" rid="F4">19</xref>–<xref ref-type="fig" rid="F5">25</xref>) can be found within the subgenus - some of them have been suggested by <xref ref-type="bibr" rid="B15">Bílý &amp; Brûlé (in press)</xref>.</p></tp:treatment-sec><tp:treatment-sec sec-type="Note"><title>Note.</title><p>The very special morphological character of the subgenus <italic><tp:taxon-name>Agrilaxia</tp:taxon-name></italic> is the shape of the prosternum (<xref ref-type="fig" rid="F5">Figs 29</xref>, <xref ref-type="fig" rid="F6">34a–34f</xref>) which is normally flat or slightly convex. In the most species the prosternum is more or less transversely grooved just behind the anterior margin. The “grooving” of the anterior portion of prosternal plate and the relative elevation of the anterior margin of the prosternum which, in the extreme case, forms a sharp, transverse, rolled up ledge which is sometimes transformed into a peg-like, medial spine (<xref ref-type="fig" rid="F5">Figs 29</xref>, <xref ref-type="fig" rid="F6">34f</xref>).</p></tp:treatment-sec><tp:treatment-sec><!--Section generated to contain objects referenced in tp:taxon-treatment.--><fig id="F1" position="float" orientation="portrait"><label>Figures 1–6.</label><caption><p><bold>1</bold> <italic><tp:taxon-name>Anthaxita peruviana</tp:taxon-name></italic>, sp. n., female holotype, 5.4 mm <bold>2</bold> <italic><tp:taxon-name>Charlesina mrazi mrazi</tp:taxon-name></italic> (Obenberger, 1932), male lectotype, 6.2 mm <bold>3</bold> <italic><tp:taxon-name>Cobosina willineri</tp:taxon-name></italic> (Cobos, 1972), male, 4.4 mm (Brasil, Catamarca) <bold>4</bold> <italic><tp:taxon-name>Marikia descarpentriesi</tp:taxon-name></italic> (Cobos, 1956), male, 4.9 mm (Ecuador, Pichincha) <bold>5</bold> <italic><tp:taxon-name>Sanchezia bucki</tp:taxon-name></italic> (Cobos, 1956), 7.0 mm (male holotype of <italic><tp:taxon-name>Cylindrophora kafkai</tp:taxon-name></italic> Bílý, 1996) <bold>6</bold> <italic><tp:taxon-name>Agrilaxia (Agrilaxia) flavimana</tp:taxon-name></italic> (Gory, 1841), male, 3.8 mm (USA, Arizona).</p></caption><graphic xmlns:xlink="http://www.w3.org/1999/xlink" xlink:href="ZooKeys-304-017-g001.jpg" position="float" orientation="portrait" xlink:type="simple"/></fig><fig id="F4" position="float" orientation="portrait"><label>Figures 19–24.</label><caption><p><bold>19</bold> <italic><tp:taxon-name>Agrilaxia (Agrilaxia) brunneipennis brunneipennis</tp:taxon-name></italic> (Kerremans, 1900), male, 4.9 mm (Argentina, Cordoba) <bold>20</bold> <italic><tp:taxon-name>Agrilaxia (Agrilaxia) coriacea</tp:taxon-name></italic> (Kerremans, 1887), female, 4.1 mm (Argentina, Misiones) <bold>21</bold> <italic><tp:taxon-name>Agrilaxia (Agrilaxia) kerremansi</tp:taxon-name></italic> (Théry, 1909), female, 6.1 mm (Brasil, Jatahy) <bold>22</bold> <italic><tp:taxon-name>Agrilaxia (Agrilaxia) montana</tp:taxon-name></italic> Bílý &amp; Westcott, 2005, female paratype, 6.7 mm (Mexico, Sta Catarina del Monte) <bold>23</bold> <italic><tp:taxon-name>Agrilaxia (Agrilaxia) funebris</tp:taxon-name></italic> (Kerremans, 1900), male, 4.7 mm (Argentina, Entre Rios) <bold>24</bold> <italic><tp:taxon-name>Agrilaxia (Agrilaxia) alterna</tp:taxon-name></italic> (Kerremans, 1900), female, 5.5 mm (Brasil, Nova Teutonia).</p></caption><graphic xmlns:xlink="http://www.w3.org/1999/xlink" xlink:href="ZooKeys-304-017-g004.jpg" position="float" orientation="portrait" xlink:type="simple"/></fig><fig id="F5" position="float" orientation="portrait"><label>Figures 25–30.</label><caption><p><bold>25</bold> <italic><tp:taxon-name>Agrilaxia (Agrilaxia) claudei</tp:taxon-name></italic> (Cobos, 1972), female, 7.4 mm (French Guayane, Kaw) <bold>26</bold> <italic><tp:taxon-name>Anilaroides brasiliensis</tp:taxon-name></italic> (Kerremans, 1897), male lectotype (Brasil, Bahia) <bold>27</bold> <italic><tp:taxon-name>Tetragonoschema (Tetragonoschema) undatum</tp:taxon-name></italic> (Steinheil, 1874), female, 4.0 mm (Paraguay, Loma Plata) <bold>28</bold> <italic><tp:taxon-name>Tetragonoschema (Patagoschema) patagonicum</tp:taxon-name></italic> (Obenberger, 1922), female lectotype, 4.6 mm <bold>29</bold> <italic><tp:taxon-name>Agrilaxia (Agrilaxia) decolorata</tp:taxon-name></italic> (Kerremans, 1899), male, prosternum <bold>30</bold> <italic><tp:taxon-name>Cobosina willineri</tp:taxon-name></italic> (Cobos, 1972), aedeagus.</p></caption><graphic xmlns:xlink="http://www.w3.org/1999/xlink" xlink:href="ZooKeys-304-017-g005.jpg" position="float" orientation="portrait" xlink:type="simple"/></fig><fig id="F6" position="float" orientation="portrait"><label>Figures 31–34.</label><caption><p><bold>31</bold> <italic><tp:taxon-name>Charlesina mrazi</tp:taxon-name></italic> (Obenberger, 1932), scutellum <bold>32</bold> the same, <italic><tp:taxon-name>Anthaxita peruviana</tp:taxon-name></italic>, sp. n. <bold>33</bold> <italic><tp:taxon-name>Agrilaxia (Agrilaxia) claudei</tp:taxon-name></italic> (Cobos, 1972), right protibia <bold>34</bold> <italic><tp:taxon-name>Agrilaxia</tp:taxon-name></italic> spp., anterior margin of prosternum (lateral view): (<bold>a</bold>) flat to weakly convex, (<bold>b</bold>) weakly grooved, (<bold>c</bold>) deeply grooved, (<bold>d</bold>) with sternal, longitudinal carina, (<bold>e</bold>) rolled up anterior margin, (<bold>f</bold>) peg-like spine.</p></caption><graphic xmlns:xlink="http://www.w3.org/1999/xlink" xlink:href="ZooKeys-304-017-g006.jpg" position="float" orientation="portrait" xlink:type="simple"/></fig></tp:treatment-sec><ref-list><ref id="B18"><mixed-citation xmlns:xlink="http://www.w3.org/1999/xlink" xlink:type="simple"><person-group><name name-style="western"><surname>Chamberlin</surname><given-names>WJ</given-names></name></person-group> (<year>1926</year>) <source>Catalogue of the Buprestidae of North America north of Mexico. Chamberlin WJ, Corvallis, Oregon, 289 pp &amp; 1 page index.</source></mixed-citation></ref><ref id="B3"><mixed-citation xmlns:xlink="http://www.w3.org/1999/xlink" xlink:type="simple"><person-group><name name-style="western"><surname>Bellamy</surname><given-names>CL</given-names></name></person-group> (<year>2008</year>) <source>A world catalogue and bibliography of the jewel beetles (Coleoptera: Buprestoidea). Volume 3. Buprestinae: Pterobothrini through Agrilinae: Rhaeboscelina. Pensoft series faunistica No. 78, Sofia – Moscow, pp. (1–2) + 1261–1932.</source></mixed-citation></ref><ref id="B15"><mixed-citation xmlns:xlink="http://www.w3.org/1999/xlink" xlink:type="simple"><person-group><name name-style="western"><surname>Bílý</surname><given-names>S</given-names></name><name name-style="western"><surname>Brûlé</surname><given-names>S</given-names></name></person-group> (<year>in press</year>) <source>A study on the genus <italic>Agrilaxia</italic> Kerremans, 1903 of the French Guiana (Coleoptera: Buprestidae: Buprestinae: Anthaxiini). Acta Entomologica Musei Nationalis Pragae (in press).</source></mixed-citation></ref></ref-list></tp:taxon-treatment>
