# Supplementary material for: A study on the Neotropical Anthaxiini (Coleoptera, Buprestidae, Buprestinae)
Source: Zookeys. 2013 May 22;(304):17–47. doi: 10.3897/zookeys.304.5313 (PMC3689121; doi:10.3897/zookeys.304.5313)
Supplement: XML Treatment for Bilyaxia [file zookeys.304.5313-treatment14.xml]

<!DOCTYPE tp:taxon-treatment
  PUBLIC "-//TaxonX//DTD Taxonomic Treatment Publishing DTD v0 20100105//EN" "tax-treatment-NSO.dtd">
<tp:taxon-treatment xmlns:tp="http://www.plazi.org/taxpub"><tp:treatment-meta><mixed-citation publication-type="journal"><person-group><name><surname>Bílý</surname><given-names>Svatopluk</given-names></name></person-group><article-title>A study on the Neotropical Anthaxiini (Coleoptera, Buprestidae, Buprestinae)</article-title><source>Zookeys</source><day>22</day><month>5</month><year>2013</year><volume>2013</volume><issue>304</issue><fpage>17</fpage><lpage>47</lpage><pub-id pub-id-type="doi">10.3897/zookeys.304.5313</pub-id></mixed-citation></tp:treatment-meta><tp:nomenclature><tp:taxon-name>
                            <tp:taxon-name-part taxon-name-part-type="genus">Bilyaxia</tp:taxon-name-part>
                        <object-id xmlns:xlink="http://www.w3.org/1999/xlink" xlink:type="simple">http://species-id.net/wiki/Bilyaxia</object-id>
								</tp:taxon-name><tp:taxon-authority>Hołyński, 1989</tp:taxon-authority><xref ref-type="fig" rid="F2">Figs 10</xref><xref ref-type="fig" rid="F3">–15</xref></tp:nomenclature><tp:treatment-sec sec-type="Type species"><title>Type species.</title><p><italic><tp:taxon-name>Anthaxia cupriceps</tp:taxon-name></italic> Fairmaire &amp; Germain, 1858 by original designation.</p><p>The genus was originally described by <xref ref-type="bibr" rid="B25">Hołyński (1989)</xref> as a subgenus of <italic><tp:taxon-name>Anthaxia</tp:taxon-name></italic> and it was upgraded to the genus level by <xref ref-type="bibr" rid="B12">Bílý (2004)</xref>. According to <xref ref-type="bibr" rid="B3">Bellamy (2008)</xref> it contains 18 species but the division to several subgenera is necessary. Three species were transferred to the separate, monotypic genera (<italic><tp:taxon-name>Charlesina</tp:taxon-name></italic> gen. n., <italic><tp:taxon-name>Cobosina</tp:taxon-name></italic> gen. n. and <italic><tp:taxon-name>Marikia</tp:taxon-name></italic> gen. n. – see above), the remaining 15 species is assigned into three subgenera.</p></tp:treatment-sec><tp:treatment-sec><!--Section generated to contain objects referenced in tp:taxon-treatment.--><fig id="F2" position="float" orientation="portrait"><label>Figures 7–12.</label><caption><p><bold>7</bold> <italic><tp:taxon-name>Agrilaxia (Costiptera) occidentalis</tp:taxon-name></italic> (Kerremans, 1900), male, 5.3 mm (Brasil, Caraça) <bold>8</bold> <italic><tp:taxon-name>Agrilaxia (Costiptera) costulipennis</tp:taxon-name></italic> (Cobos, 1972), male, 5.8 mm (Argentina, Entre Rios) <bold>9</bold> <italic><tp:taxon-name>Agrilaxia (Costiptera) modesta</tp:taxon-name></italic> (Kerremans, 1897), male, 5.3 mm (Brasil, Jatahy) <bold>10</bold> <italic><tp:taxon-name>Bilyaxia (Bilyaxia) cupriceps</tp:taxon-name></italic> (Fairmaire &amp; Germain, 1858), male, 4.7 mm (Chile, La Unión) <bold>11</bold> <italic><tp:taxon-name>Bilyaxia (Bilyaxia) obscurata</tp:taxon-name></italic> (Reed, 1873), male, 5.3 mm (Chile, Talca) <bold>12</bold> <italic><tp:taxon-name>Bilyaxia (Paraguayetta) mariae</tp:taxon-name></italic> (Cobos, 1956), female, 7.0 mm (holotype of <italic><tp:taxon-name>Anthaxia jacobi</tp:taxon-name></italic> Obenberger, 1958).</p></caption><graphic xmlns:xlink="http://www.w3.org/1999/xlink" xlink:href="ZooKeys-304-017-g002.jpg" position="float" orientation="portrait" xlink:type="simple"/></fig><fig id="F3" position="float" orientation="portrait"><label>Figures 13–18.</label><caption><p><bold>13</bold> <italic><tp:taxon-name>Bilyaxia (Tomasia) maculicollis</tp:taxon-name></italic> (Kerremans, 1887), female, 4.6 mm (Argentina, Entre Rios) <bold>14</bold> <italic><tp:taxon-name>Bilyaxia (Tomasia) lata</tp:taxon-name></italic> (Kerremans, 1903), male, 5.0 mm (Brasil, Rio Grande do Sul) <bold>15</bold> <italic><tp:taxon-name>Bilyaxia (Tomasia) cinctipennis</tp:taxon-name></italic> (Kerremans, 1913), male holotype, 7.0 mm <bold>16</bold> <italic><tp:taxon-name>Brasilaxia costifera</tp:taxon-name></italic> (Obenberger, 1913), male, 6.3 mm (Brasil, Curityba) <bold>17</bold> <italic><tp:taxon-name>Paracuris bimaculata bimaculata</tp:taxon-name></italic> (Gory, 1841), male, 7.1 mm (Argentina, Catamarca) <bold>18</bold> the same, female, 7.2 mm (Brasil, Bermejo).</p></caption><graphic xmlns:xlink="http://www.w3.org/1999/xlink" xlink:href="ZooKeys-304-017-g003.jpg" position="float" orientation="portrait" xlink:type="simple"/></fig></tp:treatment-sec><ref-list><ref id="B25"><mixed-citation xmlns:xlink="http://www.w3.org/1999/xlink" xlink:type="simple"><person-group><name name-style="western"><surname>Hołyński</surname><given-names>R</given-names></name></person-group> (<year>1989</year>) <article-title>The content and systematic position of <italic>Cylindrophora</italic> Solier, 1851 (Coleoptera, Buprestidae).</article-title><source>Elytron, Barcelona,</source><volume>3</volume>: <fpage>163</fpage>-<lpage>167</lpage>.</mixed-citation></ref><ref id="B12"><mixed-citation xmlns:xlink="http://www.w3.org/1999/xlink" xlink:type="simple"><person-group><name name-style="western"><surname>Bílý</surname><given-names>S</given-names></name></person-group> (<year>2004</year>) <article-title>Taxonomic studies on Anthaxiina Gory &amp; Laporte de Castelnau and Curina Hołyński (Coleoptera: Buprestidae).</article-title><source>Zootaxa</source><volume>555</volume>: <fpage>1</fpage>-<lpage>11</lpage>.</mixed-citation></ref><ref id="B3"><mixed-citation xmlns:xlink="http://www.w3.org/1999/xlink" xlink:type="simple"><person-group><name name-style="western"><surname>Bellamy</surname><given-names>CL</given-names></name></person-group> (<year>2008</year>) <source>A world catalogue and bibliography of the jewel beetles (Coleoptera: Buprestoidea). Volume 3. Buprestinae: Pterobothrini through Agrilinae: Rhaeboscelina. Pensoft series faunistica No. 78, Sofia – Moscow, pp. (1–2) + 1261–1932.</source></mixed-citation></ref></ref-list></tp:taxon-treatment>
