# Supplementary material for: A study on the Neotropical Anthaxiini (Coleoptera, Buprestidae, Buprestinae)
Source: Zookeys. 2013 May 22;(304):17–47. doi: 10.3897/zookeys.304.5313 (PMC3689121; doi:10.3897/zookeys.304.5313)
Supplement: XML Treatment for Bilyaxia (Bilyaxia) [file zookeys.304.5313-treatment15.xml]

<!DOCTYPE tp:taxon-treatment
  PUBLIC "-//TaxonX//DTD Taxonomic Treatment Publishing DTD v0 20100105//EN" "tax-treatment-NSO.dtd">
<tp:taxon-treatment xmlns:tp="http://www.plazi.org/taxpub"><tp:treatment-meta><mixed-citation publication-type="journal"><person-group><name><surname>Bílý</surname><given-names>Svatopluk</given-names></name></person-group><article-title>A study on the Neotropical Anthaxiini (Coleoptera, Buprestidae, Buprestinae)</article-title><source>Zookeys</source><day>22</day><month>5</month><year>2013</year><volume>2013</volume><issue>304</issue><fpage>17</fpage><lpage>47</lpage><pub-id pub-id-type="doi">10.3897/zookeys.304.5313</pub-id></mixed-citation></tp:treatment-meta><tp:nomenclature><tp:taxon-name>
                            <tp:taxon-name-part taxon-name-part-type="genus">Bilyaxia</tp:taxon-name-part>
                            (<tp:taxon-name-part taxon-name-part-type="subgenus">Bilyaxia</tp:taxon-name-part>)
                        </tp:taxon-name><tp:taxon-status xmlns:xlink="http://www.w3.org/1999/xlink" xlink:type="simple">s. str.</tp:taxon-status><xref ref-type="fig" rid="F2">Figs 10, 11</xref></tp:nomenclature><tp:treatment-sec sec-type="Type species"><title>Type species.</title><p><italic><tp:taxon-name>Anthaxia cupriceps</tp:taxon-name></italic> Fairmaire &amp; Germain, 1858 by original designation.</p></tp:treatment-sec><tp:treatment-sec sec-type="Diagnosis"><title>Diagnosis.</title><p>Medium-sized (3.5–6.3 mm), subparallel, moderately convex, <italic><tp:taxon-name>Anthaxia</tp:taxon-name></italic>-like species.</p><p>Head large, very often somewhat wider than anterior pronotal margin; frons flat or slightly depressed, vertex 1.3–1.8 times as wide as width of eye; sculpture of head consisting of dense, oval or polygonal cells with or without central grains</p><p>Pronotum flattened, lateral margins subparallel or regularly rounded, posterior margin weakly biarcuate or almost straight, lateroposterior depressions usually well defined; “agriloid” carina short, almost parallel with lateral carina; prescutellar pit missing, basal tubercles small or missing. Scutellum small, subcordiform, usually 1.5 times as long as wide, flat.</p><p>Elytra moderately convex, subparallel, rarely weakly wedge shaped, 1.7–1.8 times as long as wide; humeral swellings well defined, elytral apices widely, obtusely rounded; basal, transverse depression rather deep, reaching or nearly reaching scutellum; elytral epipleura narrow, usually narrowing posteriorly, reaching elytral apex; subhumeral carina rather long, obsolete, not very elevated.</p><p><!--PageBreak-->Ventral surface finely ocellate, prosternum flat or weakly convex; anal sternite obtusely rounded or truncate, serrate laterally. Legs moderately long, rather robust, tarsi distinctly widened, almost as long as tibiae.</p></tp:treatment-sec><tp:treatment-sec sec-type="Differential diagnosis"><title>Differential diagnosis.</title><p>The subgenus <!--PageBreak--><italic><tp:taxon-name>Bilyaxia</tp:taxon-name></italic> differs from both newly described subgenera by flat, wide, <italic><tp:taxon-name>Anthaxia</tp:taxon-name></italic>-like body, flat or slightly depressed frons, shape of pronotum, obtusely rounded elytral apex, short elytra, distinctly widened tarsi and by the geographical distribution: all species are distributed west of the Andes mountains in Chile; only <italic><tp:taxon-name>Bilyaxia (Bilyaxia) auronotata</tp:taxon-name></italic> (Bílý, 1978) is distributed also in Argentina (Neuquén).</p></tp:treatment-sec><tp:treatment-sec sec-type="Note"><title>Note.</title><p><italic><tp:taxon-name>Bilyaxia auronotata</tp:taxon-name></italic> was described from the Argentinian province Neuquén (Lago Lacar). The lake Lacar lies at the Chilean border at the lowest spot of this part of the Andean range; here is the only “gate” where the Buprestid species can pass through the Andes. <italic><tp:taxon-name>Bilyaxia auronotata</tp:taxon-name></italic> was rather frequently collected also in the opposite side in Chile (prov. Villarica).</p><p><!--PageBreak-->The distribution of the genus <italic><tp:taxon-name>Bilyaxia</tp:taxon-name></italic> is similar in distribution to the genera <italic><tp:taxon-name>Conognatha</tp:taxon-name></italic> Eschscholtz, 1829 and <italic><tp:taxon-name>Dactylozodes</tp:taxon-name></italic> Chevrolat, 1838, the subgenera of these are also distributed on the opposite sides of the Andes.</p></tp:treatment-sec><tp:treatment-sec sec-type="Species included"><title>Species included.</title><p><italic><tp:taxon-name>Bilyaxia (Bilyaxia) auronotata</tp:taxon-name></italic> (Bílý, 1978), <italic><tp:taxon-name>Bilyaxia (Bilyaxia) concinna</tp:taxon-name></italic> (Mannerheim, 1837), <italic><tp:taxon-name>Bilyaxia (Bilyaxia) cupriceps</tp:taxon-name></italic> (Fairmaire &amp; Germain, 1858), <italic><tp:taxon-name>Bilyaxia (Bilyaxia) cordillerae</tp:taxon-name></italic> (Obenberger, 1928), <italic><tp:taxon-name>Bilyaxia (Bilyaxia) obscurata</tp:taxon-name></italic> (Reed, 1873) and <italic><tp:taxon-name>Bilyaxia (Bilyaxia) rubricollis</tp:taxon-name></italic> (Moore, 1981).</p></tp:treatment-sec><tp:treatment-sec><!--Section generated to contain objects referenced in tp:taxon-treatment.--><fig id="F2" position="float" orientation="portrait"><label>Figures 7–12.</label><caption><p><bold>7</bold> <italic><tp:taxon-name>Agrilaxia (Costiptera) occidentalis</tp:taxon-name></italic> (Kerremans, 1900), male, 5.3 mm (Brasil, Caraça) <bold>8</bold> <italic><tp:taxon-name>Agrilaxia (Costiptera) costulipennis</tp:taxon-name></italic> (Cobos, 1972), male, 5.8 mm (Argentina, Entre Rios) <bold>9</bold> <italic><tp:taxon-name>Agrilaxia (Costiptera) modesta</tp:taxon-name></italic> (Kerremans, 1897), male, 5.3 mm (Brasil, Jatahy) <bold>10</bold> <italic><tp:taxon-name>Bilyaxia (Bilyaxia) cupriceps</tp:taxon-name></italic> (Fairmaire &amp; Germain, 1858), male, 4.7 mm (Chile, La Unión) <bold>11</bold> <italic><tp:taxon-name>Bilyaxia (Bilyaxia) obscurata</tp:taxon-name></italic> (Reed, 1873), male, 5.3 mm (Chile, Talca) <bold>12</bold> <italic><tp:taxon-name>Bilyaxia (Paraguayetta) mariae</tp:taxon-name></italic> (Cobos, 1956), female, 7.0 mm (holotype of <italic><tp:taxon-name>Anthaxia jacobi</tp:taxon-name></italic> Obenberger, 1958).</p></caption><graphic xmlns:xlink="http://www.w3.org/1999/xlink" xlink:href="ZooKeys-304-017-g002.jpg" position="float" orientation="portrait" xlink:type="simple"/></fig></tp:treatment-sec></tp:taxon-treatment>
