# Supplementary material for: A study on the Neotropical Anthaxiini (Coleoptera, Buprestidae, Buprestinae)
Source: Zookeys. 2013 May 22;(304):17–47. doi: 10.3897/zookeys.304.5313 (PMC3689121; doi:10.3897/zookeys.304.5313)
Supplement: XML Treatment for Bilyaxia (Paraguayetta) [file zookeys.304.5313-treatment16.xml]

<!DOCTYPE tp:taxon-treatment
  PUBLIC "-//TaxonX//DTD Taxonomic Treatment Publishing DTD v0 20100105//EN" "tax-treatment-NSO.dtd">
<tp:taxon-treatment xmlns:tp="http://www.plazi.org/taxpub"><tp:treatment-meta><mixed-citation publication-type="journal"><person-group><name><surname>Bílý</surname><given-names>Svatopluk</given-names></name></person-group><article-title>A study on the Neotropical Anthaxiini (Coleoptera, Buprestidae, Buprestinae)</article-title><source>Zookeys</source><day>22</day><month>5</month><year>2013</year><volume>2013</volume><issue>304</issue><fpage>17</fpage><lpage>47</lpage><pub-id pub-id-type="doi">10.3897/zookeys.304.5313</pub-id></mixed-citation></tp:treatment-meta><tp:nomenclature><tp:taxon-name>
                            <tp:taxon-name-part taxon-name-part-type="genus">Bilyaxia</tp:taxon-name-part>
                            (<tp:taxon-name-part taxon-name-part-type="subgenus">Paraguayetta</tp:taxon-name-part>)
                        </tp:taxon-name><tp:taxon-status xmlns:xlink="http://www.w3.org/1999/xlink" xlink:type="simple">subgen. n.</tp:taxon-status><xref ref-type="fig" rid="F2">Fig. 12</xref></tp:nomenclature><tp:treatment-sec sec-type="Type species"><title>Type species:</title><p><italic><tp:taxon-name>Anthaxia (Cylindrophora) mariae</tp:taxon-name></italic> Cobos, 1956 by present designation.</p></tp:treatment-sec><tp:treatment-sec sec-type="Diagnosis"><title>Diagnosis.</title><p>Rather large (7.0 mm), robust, moderately convex, multicolorous: dorsal surface and legs blue-green with green tinge, pronotum with two, weakly defined black spots, humeri and posterior half of elytra bronze with red lustre, ventral surface blue-green; antennae black with strong green lustre.</p><p>Head large, as wide as anterior pronotal margin; clypeus trapezoidal, separated from frons by deep, transverse depression, anterior margin rounded; frons deeply, widely grooved, vertex almost flat, about twice as wide as width of eye; antennae slightly extending beyond midlength of lateral pronotal margins when laid alongside, antennomeres 5-10 widely trapezoidal; sculpture of head consisting of small, oval cells with large, flat central grains which are dense along eyes and very sparse in middle.</p><p>Pronotum convex, 2.2 times as wide as long, posterior margin deeply biarcuate; lateral margins slightly S-shaped, posterior angles sharp; “agriloid” carina well defined, reaching posterior third of lateral margins; lateroposterior depressions and basal tubercles weakly defined, prescutellar pit large, deep; sculpture consisting of basal microsculpture and dense, weakly defined polygonal cells without central grains. Scutellum cordiform, somewhat longer than wide, convex.</p><p>Elytra regularly convex, twice as long as wide, with obtusely rounded apices, not caudiform; humeral swellings small, basal, transverse depression deep, wide, reaching scutellum; elytral epipleura well defined, subparallel, reaching elytral apex; subhumeral carina strongly defined, nearly reaching elytral apex; sculpture consisting of short, transverse, zig-zag rugae.</p><p>Ventral surface roughly ocellate, prosternum slightly convex with shallow transverse groove just behind anterior margin which is in this way transformed into fine, transverse, perpendicular ledge (as in <xref ref-type="fig" rid="F6">Fig. 34e</xref>); both anal ventrite and tergite simply rounded, not serrate. Legs moderately long, all tarsi shorter than tibiae; tarsal claws strong, simply hook-shaped.</p><p>Male unknown.</p></tp:treatment-sec><tp:treatment-sec sec-type="Etymology"><title>Etymology.</title><p>The subgenus <italic><tp:taxon-name>Paraguayetta</tp:taxon-name></italic> subgen. n. (feminine) is named after the country of the origin (Paraguay).</p></tp:treatment-sec><tp:treatment-sec sec-type="Differential diagnosis"><title>Differential diagnosis.</title><p>The subgenus <!--PageBreak--><italic><tp:taxon-name>Paraguayetta</tp:taxon-name></italic> subgen. n. differs from other subgenera of <italic><tp:taxon-name>Bilyaxia</tp:taxon-name></italic> by the large, robust body, anteriorly rounded clypeus, S-shaped lateral, pronotal margins, weakly defined lateroposterior pronotal depressions, large and deep prescutellar pit, ledge-shaped anterior prosternal margin (as in <xref ref-type="fig" rid="F6">Fig. 34e</xref>) and by the simple, not serrate anal ventrite.</p></tp:treatment-sec><tp:treatment-sec sec-type="Species included"><title>Species included.</title><p><italic><tp:taxon-name>Bilyaxia (Paraguayetta) mariae</tp:taxon-name></italic> (Cobos, 1956).</p></tp:treatment-sec><tp:treatment-sec sec-type="Note"><title>Note.</title><p>Except for the holotype (female, MNCN), only one further specimen was found in the collections: the female holotype of <italic><tp:taxon-name>Brasilaxia jacobi</tp:taxon-name></italic> Obenberger, 1958 which was synonymized with <italic><tp:taxon-name>Anthaxia (Cylindrophora) mariae</tp:taxon-name></italic> by <xref ref-type="bibr" rid="B21">Cobos (1972)</xref>. This specimen (female, NMPC) is labelled: “Paraguay, Alto Paraná, Hohenau, H. Jacob[p], Nov. 1931[h]”.</p><!--PageBreak--></tp:treatment-sec><tp:treatment-sec><!--Section generated to contain objects referenced in tp:taxon-treatment.--><fig id="F2" position="float" orientation="portrait"><label>Figures 7–12.</label><caption><p><bold>7</bold> <italic><tp:taxon-name>Agrilaxia (Costiptera) occidentalis</tp:taxon-name></italic> (Kerremans, 1900), male, 5.3 mm (Brasil, Caraça) <bold>8</bold> <italic><tp:taxon-name>Agrilaxia (Costiptera) costulipennis</tp:taxon-name></italic> (Cobos, 1972), male, 5.8 mm (Argentina, Entre Rios) <bold>9</bold> <italic><tp:taxon-name>Agrilaxia (Costiptera) modesta</tp:taxon-name></italic> (Kerremans, 1897), male, 5.3 mm (Brasil, Jatahy) <bold>10</bold> <italic><tp:taxon-name>Bilyaxia (Bilyaxia) cupriceps</tp:taxon-name></italic> (Fairmaire &amp; Germain, 1858), male, 4.7 mm (Chile, La Unión) <bold>11</bold> <italic><tp:taxon-name>Bilyaxia (Bilyaxia) obscurata</tp:taxon-name></italic> (Reed, 1873), male, 5.3 mm (Chile, Talca) <bold>12</bold> <italic><tp:taxon-name>Bilyaxia (Paraguayetta) mariae</tp:taxon-name></italic> (Cobos, 1956), female, 7.0 mm (holotype of <italic><tp:taxon-name>Anthaxia jacobi</tp:taxon-name></italic> Obenberger, 1958).</p></caption><graphic xmlns:xlink="http://www.w3.org/1999/xlink" xlink:href="ZooKeys-304-017-g002.jpg" position="float" orientation="portrait" xlink:type="simple"/></fig><fig id="F6" position="float" orientation="portrait"><label>Figures 31–34.</label><caption><p><bold>31</bold> <italic><tp:taxon-name>Charlesina mrazi</tp:taxon-name></italic> (Obenberger, 1932), scutellum <bold>32</bold> the same, <italic><tp:taxon-name>Anthaxita peruviana</tp:taxon-name></italic>, sp. n. <bold>33</bold> <italic><tp:taxon-name>Agrilaxia (Agrilaxia) claudei</tp:taxon-name></italic> (Cobos, 1972), right protibia <bold>34</bold> <italic><tp:taxon-name>Agrilaxia</tp:taxon-name></italic> spp., anterior margin of prosternum (lateral view): (<bold>a</bold>) flat to weakly convex, (<bold>b</bold>) weakly grooved, (<bold>c</bold>) deeply grooved, (<bold>d</bold>) with sternal, longitudinal carina, (<bold>e</bold>) rolled up anterior margin, (<bold>f</bold>) peg-like spine.</p></caption><graphic xmlns:xlink="http://www.w3.org/1999/xlink" xlink:href="ZooKeys-304-017-g006.jpg" position="float" orientation="portrait" xlink:type="simple"/></fig></tp:treatment-sec><ref-list><ref id="B21"><mixed-citation xmlns:xlink="http://www.w3.org/1999/xlink" xlink:type="simple"><person-group><name name-style="western"><surname>Cobos</surname><given-names>A</given-names></name></person-group> (<year>1972</year>) <article-title>Ensayo monográfico sobre las <italic>Anthaxia</italic> Eschs. (Coleoptera, Buprestidae) de América. Tercera parte: Subgénero <italic>Agrilaxia</italic> Kerremans.</article-title><source>Archivos de Instituto de Aclimatación (Almería)</source><volume>16</volume>: <fpage>5</fpage>-<lpage>235</lpage>.</mixed-citation></ref></ref-list></tp:taxon-treatment>
