# Supplementary material for: A study on the Neotropical Anthaxiini (Coleoptera, Buprestidae, Buprestinae)
Source: Zookeys. 2013 May 22;(304):17–47. doi: 10.3897/zookeys.304.5313 (PMC3689121; doi:10.3897/zookeys.304.5313)
Supplement: XML Treatment for Bilyaxia (Tomasia) [file zookeys.304.5313-treatment17.xml]

<!DOCTYPE tp:taxon-treatment
  PUBLIC "-//TaxonX//DTD Taxonomic Treatment Publishing DTD v0 20100105//EN" "tax-treatment-NSO.dtd">
<tp:taxon-treatment xmlns:tp="http://www.plazi.org/taxpub"><tp:treatment-meta><mixed-citation publication-type="journal"><person-group><name><surname>Bílý</surname><given-names>Svatopluk</given-names></name></person-group><article-title>A study on the Neotropical Anthaxiini (Coleoptera, Buprestidae, Buprestinae)</article-title><source>Zookeys</source><day>22</day><month>5</month><year>2013</year><volume>2013</volume><issue>304</issue><fpage>17</fpage><lpage>47</lpage><pub-id pub-id-type="doi">10.3897/zookeys.304.5313</pub-id></mixed-citation></tp:treatment-meta><tp:nomenclature><tp:taxon-name>
                            <tp:taxon-name-part taxon-name-part-type="genus">Bilyaxia</tp:taxon-name-part>
                            (<tp:taxon-name-part taxon-name-part-type="subgenus">Tomasia</tp:taxon-name-part>)
                        </tp:taxon-name><tp:taxon-status xmlns:xlink="http://www.w3.org/1999/xlink" xlink:type="simple">subgen. n.</tp:taxon-status><xref ref-type="fig" rid="F3">Figs 13–15</xref></tp:nomenclature><tp:treatment-sec sec-type="Type species"><title>Type species.</title><p><italic><tp:taxon-name>Anthaxia maculicollis</tp:taxon-name></italic> Kerremans, 1887 by present designation.</p></tp:treatment-sec><tp:treatment-sec sec-type="Diagnosis"><title>Diagnosis.</title><p>Small to medium sized (3.3–4.8 mm), slender, subcylindrical species.</p><p>Head relatively large, slightly wider or as wide as anterior pronotal margin; clypeus wide, trapezoidal, anterior margin straight or weakly emarginate; frons flat or convex, rarely weakly grooved; vertex flat or weakly convex, 1.8–2.2 times as wide as width of eye; eyes large, reniform, often slightly projecting beyond outline of head; sculpture of head consisting of small, fine, oval or polygonal cells.</p><p>Pronotum subcylindrical or lateral margins regularly rounded, 1.8–2.0 times as wide as long (exceptionally lateral margins S-shaped: <italic><tp:taxon-name>Bilyaxia (Tomasia) hayeki</tp:taxon-name></italic> (Cobos, 1972)); lateroposterior depressions wide, well defined; “agriloid” carina fine but well defined, usually reaching posterior third of lateral margins; prescutellar pit missing, basal tubercles weakly defined or missing; pronotal sculpture consisting of fine, poorly defined, polygonal cells without central grains and usually also by very fine basal microsculpture. Scutellum small to very small, cordiform, longer than wide.</p><p>Elytra regularly convex, smooth or with more or less defined, longitudinal costae, 2.2–2.4 times as long as wide; humeral swellings small but well defined, basal transverse depressions usually wide, deep, rarely shallow but always reaching scutellum; elytral epipleura narrowing posteriorly, reaching elytral apex; each elytron narrowly rounded, sometimes slightly caudiform; subhumeral carina well defined, usually reaching apical portion of elytra, sometimes shortened, scarcely reaching elytral midlength.</p><p>Anal ventrite usually simply rounded, finely serrate. Legs slender, long, tarsi not enlarged, distinctly shorter than tibiae; tarsal claws short, slightly curved.</p></tp:treatment-sec><tp:treatment-sec sec-type="Etymology"><title>Etymology.</title><p>The subgenus <italic><tp:taxon-name>Tomasia</tp:taxon-name></italic> subgen. n. (feminine) is named after my friend and colleague Tomás Moore Rodríguez (Santiago, Chile), the well-known specialist in the taxonomy of Chilean <tp:taxon-name>Buprestidae</tp:taxon-name>.</p></tp:treatment-sec><tp:treatment-sec sec-type="Species included"><title>Species included.</title><p><italic><tp:taxon-name>Bilyaxia (Tomasia) bruchiana</tp:taxon-name></italic> (Obenberger, 1926), <italic><tp:taxon-name>Bilyaxia (Tomasia) cinctipennis</tp:taxon-name></italic> (Kerremans, 1913), <italic><tp:taxon-name>Bilyaxia (Tomasia) cyaneoviridis</tp:taxon-name></italic> (Kerremans, 1900), <italic><tp:taxon-name>Bilyaxia (Tomasia) emmanueli</tp:taxon-name></italic> (Cobos, 1972), <italic><tp:taxon-name>Bilyaxia (Tomasia) hayeki</tp:taxon-name></italic> (Cobos, 1972), <italic><tp:taxon-name>Bilyaxia (Tomasia) lata</tp:taxon-name></italic> (Kerremans, 1903) and <italic><tp:taxon-name>Bilyaxia (Tomasia) macullicollis</tp:taxon-name></italic> (Kerremans, 1887).</p></tp:treatment-sec><tp:treatment-sec sec-type="Note"><title>Note.</title><p><italic><tp:taxon-name>Bilyaxia (Tomasia) cinctipennis</tp:taxon-name></italic> (<xref ref-type="fig" rid="F3">Fig. 15</xref>) somewhat contradicts the definition of the subgenus by its colouration (black and yellow pattern) and by the widely rounded elytral apices. In 2010 I found in Paraguay (Prov. Presidente Hayes) a specimen with entirely yellow elytra.</p></tp:treatment-sec><tp:treatment-sec><!--Section generated to contain objects referenced in tp:taxon-treatment.--><fig id="F3" position="float" orientation="portrait"><label>Figures 13–18.</label><caption><p><bold>13</bold> <italic><tp:taxon-name>Bilyaxia (Tomasia) maculicollis</tp:taxon-name></italic> (Kerremans, 1887), female, 4.6 mm (Argentina, Entre Rios) <bold>14</bold> <italic><tp:taxon-name>Bilyaxia (Tomasia) lata</tp:taxon-name></italic> (Kerremans, 1903), male, 5.0 mm (Brasil, Rio Grande do Sul) <bold>15</bold> <italic><tp:taxon-name>Bilyaxia (Tomasia) cinctipennis</tp:taxon-name></italic> (Kerremans, 1913), male holotype, 7.0 mm <bold>16</bold> <italic><tp:taxon-name>Brasilaxia costifera</tp:taxon-name></italic> (Obenberger, 1913), male, 6.3 mm (Brasil, Curityba) <bold>17</bold> <italic><tp:taxon-name>Paracuris bimaculata bimaculata</tp:taxon-name></italic> (Gory, 1841), male, 7.1 mm (Argentina, Catamarca) <bold>18</bold> the same, female, 7.2 mm (Brasil, Bermejo).</p></caption><graphic xmlns:xlink="http://www.w3.org/1999/xlink" xlink:href="ZooKeys-304-017-g003.jpg" position="float" orientation="portrait" xlink:type="simple"/></fig></tp:treatment-sec></tp:taxon-treatment>
