# Supplementary material for: A study on the Neotropical Anthaxiini (Coleoptera, Buprestidae, Buprestinae)
Source: Zookeys. 2013 May 22;(304):17–47. doi: 10.3897/zookeys.304.5313 (PMC3689121; doi:10.3897/zookeys.304.5313)
Supplement: XML Treatment for Brasilaxia [file zookeys.304.5313-treatment18.xml]

<!DOCTYPE tp:taxon-treatment
  PUBLIC "-//TaxonX//DTD Taxonomic Treatment Publishing DTD v0 20100105//EN" "tax-treatment-NSO.dtd">
<tp:taxon-treatment xmlns:tp="http://www.plazi.org/taxpub"><tp:treatment-meta><mixed-citation publication-type="journal"><person-group><name><surname>Bílý</surname><given-names>Svatopluk</given-names></name></person-group><article-title>A study on the Neotropical Anthaxiini (Coleoptera, Buprestidae, Buprestinae)</article-title><source>Zookeys</source><day>22</day><month>5</month><year>2013</year><volume>2013</volume><issue>304</issue><fpage>17</fpage><lpage>47</lpage><pub-id pub-id-type="doi">10.3897/zookeys.304.5313</pub-id></mixed-citation></tp:treatment-meta><tp:nomenclature><tp:taxon-name>
                            <tp:taxon-name-part taxon-name-part-type="genus">Brasilaxia</tp:taxon-name-part>
                        <object-id xmlns:xlink="http://www.w3.org/1999/xlink" xlink:type="simple">http://species-id.net/wiki/Brasilaxia</object-id>
								</tp:taxon-name><tp:taxon-authority>Théry, 1935</tp:taxon-authority><xref ref-type="fig" rid="F3">Fig. 16</xref></tp:nomenclature><tp:treatment-sec sec-type="Type species"><title>Type species.</title><p><italic><tp:taxon-name>Brasilaxia morretesi</tp:taxon-name></italic> Théry, 1935 by original designation.</p><!--PageBreak--><p>The monotypic genus lacks taxonomic problems. The type species was synonymised with <italic><tp:taxon-name>Anthaxia costifera</tp:taxon-name></italic> Obenberger, 1913 by <xref ref-type="bibr" rid="B19">Cobos (1956)</xref>. A further two species described in the genus <italic><tp:taxon-name>Brasilaxia</tp:taxon-name></italic> (<italic><tp:taxon-name>Brasilaxia jacobi</tp:taxon-name></italic> Obenberger, 1958 and <italic><tp:taxon-name>Brasilaxia olavei</tp:taxon-name></italic> Obenberger, 1958) were removed from <italic><tp:taxon-name>Brasilaxia</tp:taxon-name></italic> and synonymised by <xref ref-type="bibr" rid="B21">Cobos (1972)</xref> with <italic><tp:taxon-name>Anthaxia (Cylindrophora) mariae</tp:taxon-name></italic> (<italic><tp:taxon-name>Brasilaxia jacobi</tp:taxon-name></italic>) – see above, and with <italic><tp:taxon-name>Curis oyarcei</tp:taxon-name></italic> Germain &amp; Kerremans, 1906 (<italic><tp:taxon-name>Brasilaxia olavei</tp:taxon-name></italic>–currently <italic><tp:taxon-name>Ctenoderus oyarcei</tp:taxon-name></italic> in <tp:taxon-name>Curidini</tp:taxon-name>).</p></tp:treatment-sec><tp:treatment-sec sec-type="Species included"><title>Species included.</title><p><italic><tp:taxon-name>Brasilaxia costifera</tp:taxon-name></italic> (Obenberger, 1913).</p></tp:treatment-sec><tp:treatment-sec><!--Section generated to contain objects referenced in tp:taxon-treatment.--><fig id="F3" position="float" orientation="portrait"><label>Figures 13–18.</label><caption><p><bold>13</bold> <italic><tp:taxon-name>Bilyaxia (Tomasia) maculicollis</tp:taxon-name></italic> (Kerremans, 1887), female, 4.6 mm (Argentina, Entre Rios) <bold>14</bold> <italic><tp:taxon-name>Bilyaxia (Tomasia) lata</tp:taxon-name></italic> (Kerremans, 1903), male, 5.0 mm (Brasil, Rio Grande do Sul) <bold>15</bold> <italic><tp:taxon-name>Bilyaxia (Tomasia) cinctipennis</tp:taxon-name></italic> (Kerremans, 1913), male holotype, 7.0 mm <bold>16</bold> <italic><tp:taxon-name>Brasilaxia costifera</tp:taxon-name></italic> (Obenberger, 1913), male, 6.3 mm (Brasil, Curityba) <bold>17</bold> <italic><tp:taxon-name>Paracuris bimaculata bimaculata</tp:taxon-name></italic> (Gory, 1841), male, 7.1 mm (Argentina, Catamarca) <bold>18</bold> the same, female, 7.2 mm (Brasil, Bermejo).</p></caption><graphic xmlns:xlink="http://www.w3.org/1999/xlink" xlink:href="ZooKeys-304-017-g003.jpg" position="float" orientation="portrait" xlink:type="simple"/></fig></tp:treatment-sec><ref-list><ref id="B19"><mixed-citation xmlns:xlink="http://www.w3.org/1999/xlink" xlink:type="simple"><person-group><name name-style="western"><surname>Cobos</surname><given-names>A</given-names></name></person-group> (<year>1956</year>) <article-title>Ensayo monográfico sobre las <italic>Anthaxia</italic> Eschs. (Coleoptera, Buprestidae) de América. Primera parte: Subgéneros <italic>Cylindrophora</italic> Sol. y <italic>Paracuris</italic> Obenb.</article-title><source>Archivos de Instituto de Aclimatación (Almería)</source><volume>5</volume>: <fpage>103</fpage>-<lpage>165</lpage>.</mixed-citation></ref><ref id="B21"><mixed-citation xmlns:xlink="http://www.w3.org/1999/xlink" xlink:type="simple"><person-group><name name-style="western"><surname>Cobos</surname><given-names>A</given-names></name></person-group> (<year>1972</year>) <article-title>Ensayo monográfico sobre las <italic>Anthaxia</italic> Eschs. (Coleoptera, Buprestidae) de América. Tercera parte: Subgénero <italic>Agrilaxia</italic> Kerremans.</article-title><source>Archivos de Instituto de Aclimatación (Almería)</source><volume>16</volume>: <fpage>5</fpage>-<lpage>235</lpage>.</mixed-citation></ref></ref-list></tp:taxon-treatment>
