# Supplementary material for: A study on the Neotropical Anthaxiini (Coleoptera, Buprestidae, Buprestinae)
Source: Zookeys. 2013 May 22;(304):17–47. doi: 10.3897/zookeys.304.5313 (PMC3689121; doi:10.3897/zookeys.304.5313)
Supplement: XML Treatment for Paracuris [file zookeys.304.5313-treatment19.xml]

<!DOCTYPE tp:taxon-treatment
  PUBLIC "-//TaxonX//DTD Taxonomic Treatment Publishing DTD v0 20100105//EN" "tax-treatment-NSO.dtd">
<tp:taxon-treatment xmlns:tp="http://www.plazi.org/taxpub"><tp:treatment-meta><mixed-citation publication-type="journal"><person-group><name><surname>Bílý</surname><given-names>Svatopluk</given-names></name></person-group><article-title>A study on the Neotropical Anthaxiini (Coleoptera, Buprestidae, Buprestinae)</article-title><source>Zookeys</source><day>22</day><month>5</month><year>2013</year><volume>2013</volume><issue>304</issue><fpage>17</fpage><lpage>47</lpage><pub-id pub-id-type="doi">10.3897/zookeys.304.5313</pub-id></mixed-citation></tp:treatment-meta><tp:nomenclature><tp:taxon-name>
                            <tp:taxon-name-part taxon-name-part-type="genus">Paracuris</tp:taxon-name-part>
                        <object-id xmlns:xlink="http://www.w3.org/1999/xlink" xlink:type="simple">http://species-id.net/wiki/Paracuris</object-id>
								</tp:taxon-name><tp:taxon-authority>Obenberger, 1923</tp:taxon-authority><xref ref-type="fig" rid="F3">Figs 17, 18</xref></tp:nomenclature><tp:treatment-sec sec-type="Type species"><title>Type species.</title><p><italic><tp:taxon-name>Curis hemiptera</tp:taxon-name></italic> Burmeister, 1872 by original designation.</p><!--PageBreak--><p>This monotypic genus lacks taxonomic problems and has very often been treated as a subgenus of <italic><tp:taxon-name>Anthaxia</tp:taxon-name></italic>, e.g. <xref ref-type="bibr" rid="B1">Bellamy (1985</xref>, <xref ref-type="bibr" rid="B2">2003</xref>), <xref ref-type="bibr" rid="B9">Bílý (1997)</xref>, <xref ref-type="bibr" rid="B19">Cobos (1956</xref>, <xref ref-type="bibr" rid="B23">1986</xref>). <xref ref-type="bibr" rid="B12">Bílý (2004)</xref> upgraded it to genus which was was accepted by <xref ref-type="bibr" rid="B3">Bellamy (2008)</xref>.</p><p>The type species, <italic><tp:taxon-name>Curis hemiptera</tp:taxon-name></italic>, was synonymized with <italic><tp:taxon-name>Anthaxia bimaculata</tp:taxon-name></italic> Gory, 1841 by <xref ref-type="bibr" rid="B4">Berg (1884)</xref> and <xref ref-type="bibr" rid="B19">Cobos (1956)</xref> described the subspecies <italic><tp:taxon-name>Anthaxia (Paracuris) bimaculata litigiosa</tp:taxon-name></italic> Cobos, 1956 from Argentina (Rio Colorado, Rio Negro).</p></tp:treatment-sec><tp:treatment-sec sec-type="Note"><title>Note.</title><p>The nominotypical subspecies possesses rather strong sexual dichromatism (<xref ref-type="fig" rid="F3">Figs 17, 18</xref>). The female is rather similar to <italic><tp:taxon-name>Paracuris bimaculata litigiosa</tp:taxon-name></italic> and only the different form of the male genitalia (Figs 45–48 in <xref ref-type="bibr" rid="B19">Cobos, 1956</xref>) justifies treating the subspecies <italic>litigiosa</italic> as a valid taxon.</p></tp:treatment-sec><tp:treatment-sec><!--Section generated to contain objects referenced in tp:taxon-treatment.--><fig id="F3" position="float" orientation="portrait"><label>Figures 13–18.</label><caption><p><bold>13</bold> <italic><tp:taxon-name>Bilyaxia (Tomasia) maculicollis</tp:taxon-name></italic> (Kerremans, 1887), female, 4.6 mm (Argentina, Entre Rios) <bold>14</bold> <italic><tp:taxon-name>Bilyaxia (Tomasia) lata</tp:taxon-name></italic> (Kerremans, 1903), male, 5.0 mm (Brasil, Rio Grande do Sul) <bold>15</bold> <italic><tp:taxon-name>Bilyaxia (Tomasia) cinctipennis</tp:taxon-name></italic> (Kerremans, 1913), male holotype, 7.0 mm <bold>16</bold> <italic><tp:taxon-name>Brasilaxia costifera</tp:taxon-name></italic> (Obenberger, 1913), male, 6.3 mm (Brasil, Curityba) <bold>17</bold> <italic><tp:taxon-name>Paracuris bimaculata bimaculata</tp:taxon-name></italic> (Gory, 1841), male, 7.1 mm (Argentina, Catamarca) <bold>18</bold> the same, female, 7.2 mm (Brasil, Bermejo).</p></caption><graphic xmlns:xlink="http://www.w3.org/1999/xlink" xlink:href="ZooKeys-304-017-g003.jpg" position="float" orientation="portrait" xlink:type="simple"/></fig></tp:treatment-sec><ref-list><ref id="B1"><mixed-citation xmlns:xlink="http://www.w3.org/1999/xlink" xlink:type="simple"><person-group><name name-style="western"><surname>Bellamy</surname><given-names>CL</given-names></name></person-group> (<year>1985</year>) <article-title>A catalogue of the higher taxa of the family Buprestidae (Coleoptera).</article-title><source>Navorsinge van die nasionale Museum, Bloemfontein,</source><volume>4</volume> (<issue>15</issue>): <fpage>405</fpage>-<lpage>472</lpage>.</mixed-citation></ref><ref id="B2"><mixed-citation xmlns:xlink="http://www.w3.org/1999/xlink" xlink:type="simple"><person-group><name name-style="western"><surname>Bellamy</surname><given-names>CL</given-names></name></person-group> (<year>2003</year>) <article-title>An illustrated summary of the higher classification of the superfamily Buprestoidea (Coleoptera).</article-title><source>Folia Heyrovskyana, Supplementum</source><volume>10</volume>: <fpage>1</fpage>-<lpage>197</lpage>.</mixed-citation></ref><ref id="B9"><mixed-citation xmlns:xlink="http://www.w3.org/1999/xlink" xlink:type="simple"><person-group><name name-style="western"><surname>Bílý</surname><given-names>S</given-names></name></person-group> (<year>1997</year>) <article-title>World catalogue of the genus <italic>Anthaxia</italic> Eschscholtz, 1829 (Coleopreta, Buprestidae).</article-title><source>Folia Heyrovskyana, Supplementum</source><volume>2</volume>: <fpage>3</fpage>-<lpage>190</lpage>.</mixed-citation></ref><ref id="B19"><mixed-citation xmlns:xlink="http://www.w3.org/1999/xlink" xlink:type="simple"><person-group><name name-style="western"><surname>Cobos</surname><given-names>A</given-names></name></person-group> (<year>1956</year>) <article-title>Ensayo monográfico sobre las <italic>Anthaxia</italic> Eschs. (Coleoptera, Buprestidae) de América. Primera parte: Subgéneros <italic>Cylindrophora</italic> Sol. y <italic>Paracuris</italic> Obenb.</article-title><source>Archivos de Instituto de Aclimatación (Almería)</source><volume>5</volume>: <fpage>103</fpage>-<lpage>165</lpage>.</mixed-citation></ref><ref id="B23"><mixed-citation xmlns:xlink="http://www.w3.org/1999/xlink" xlink:type="simple"><person-group><name name-style="western"><surname>Cobos</surname><given-names>A</given-names></name></person-group> (<year>1986</year>) <article-title>Opuscula buprestologica II - Nueva especie y nuevo sexo de <italic>Anthaxia</italic> de Mejico.</article-title><source>Revista Brasileira de Biología,</source><volume>46</volume>: <fpage>707</fpage>-<lpage>709</lpage>.</mixed-citation></ref><ref id="B12"><mixed-citation xmlns:xlink="http://www.w3.org/1999/xlink" xlink:type="simple"><person-group><name name-style="western"><surname>Bílý</surname><given-names>S</given-names></name></person-group> (<year>2004</year>) <article-title>Taxonomic studies on Anthaxiina Gory &amp; Laporte de Castelnau and Curina Hołyński (Coleoptera: Buprestidae).</article-title><source>Zootaxa</source><volume>555</volume>: <fpage>1</fpage>-<lpage>11</lpage>.</mixed-citation></ref><ref id="B3"><mixed-citation xmlns:xlink="http://www.w3.org/1999/xlink" xlink:type="simple"><person-group><name name-style="western"><surname>Bellamy</surname><given-names>CL</given-names></name></person-group> (<year>2008</year>) <source>A world catalogue and bibliography of the jewel beetles (Coleoptera: Buprestoidea). Volume 3. Buprestinae: Pterobothrini through Agrilinae: Rhaeboscelina. Pensoft series faunistica No. 78, Sofia – Moscow, pp. (1–2) + 1261–1932.</source></mixed-citation></ref><ref id="B4"><mixed-citation xmlns:xlink="http://www.w3.org/1999/xlink" xlink:type="simple"><person-group><name name-style="western"><surname>Berg</surname><given-names>FGC</given-names></name></person-group> (<year>1884</year>) <source>Communicatios. [Notes synonymiques.] Annales de la Société Entomologique de France (6) 4, Bulletin: CXXX– CXXXI.</source></mixed-citation></ref></ref-list></tp:taxon-treatment>
