# Supplementary material for: A study on the Neotropical Anthaxiini (Coleoptera, Buprestidae, Buprestinae)
Source: Zookeys. 2013 May 22;(304):17–47. doi: 10.3897/zookeys.304.5313 (PMC3689121; doi:10.3897/zookeys.304.5313)
Supplement: XML Treatment for Tetragonoschema [file zookeys.304.5313-treatment21.xml]

<!DOCTYPE tp:taxon-treatment
  PUBLIC "-//TaxonX//DTD Taxonomic Treatment Publishing DTD v0 20100105//EN" "tax-treatment-NSO.dtd">
<tp:taxon-treatment xmlns:tp="http://www.plazi.org/taxpub"><tp:treatment-meta><mixed-citation publication-type="journal"><person-group><name><surname>Bílý</surname><given-names>Svatopluk</given-names></name></person-group><article-title>A study on the Neotropical Anthaxiini (Coleoptera, Buprestidae, Buprestinae)</article-title><source>Zookeys</source><day>22</day><month>5</month><year>2013</year><volume>2013</volume><issue>304</issue><fpage>17</fpage><lpage>47</lpage><pub-id pub-id-type="doi">10.3897/zookeys.304.5313</pub-id></mixed-citation></tp:treatment-meta><tp:nomenclature><tp:taxon-name>
                            <tp:taxon-name-part taxon-name-part-type="genus">Tetragonoschema</tp:taxon-name-part>
                        <object-id xmlns:xlink="http://www.w3.org/1999/xlink" xlink:type="simple">http://species-id.net/wiki/Tetragonoschema</object-id>
								</tp:taxon-name><tp:taxon-authority>Thomson, 1857</tp:taxon-authority><xref ref-type="fig" rid="F5">Figs 27, 28</xref></tp:nomenclature><tp:treatment-sec sec-type="Type species"><title>Type species.</title><p><italic><tp:taxon-name>Tetragonoschema chrysomelinum</tp:taxon-name></italic> Thomson, 1857 (by monotypy; currently junior subjective synonym of <italic><tp:taxon-name>Tetragonoschema quadratum</tp:taxon-name></italic> (Buquet, 1841)).</p><p>The genus contains 17 species distributed from Mexico to Patagonia. The genus was quite recently revised by <xref ref-type="bibr" rid="B13">Bílý (2012)</xref> and divided into two subgenera.</p></tp:treatment-sec><tp:treatment-sec><!--Section generated to contain objects referenced in tp:taxon-treatment.--><fig id="F5" position="float" orientation="portrait"><label>Figures 25–30.</label><caption><p><bold>25</bold> <italic><tp:taxon-name>Agrilaxia (Agrilaxia) claudei</tp:taxon-name></italic> (Cobos, 1972), female, 7.4 mm (French Guayane, Kaw) <bold>26</bold> <italic><tp:taxon-name>Anilaroides brasiliensis</tp:taxon-name></italic> (Kerremans, 1897), male lectotype (Brasil, Bahia) <bold>27</bold> <italic><tp:taxon-name>Tetragonoschema (Tetragonoschema) undatum</tp:taxon-name></italic> (Steinheil, 1874), female, 4.0 mm (Paraguay, Loma Plata) <bold>28</bold> <italic><tp:taxon-name>Tetragonoschema (Patagoschema) patagonicum</tp:taxon-name></italic> (Obenberger, 1922), female lectotype, 4.6 mm <bold>29</bold> <italic><tp:taxon-name>Agrilaxia (Agrilaxia) decolorata</tp:taxon-name></italic> (Kerremans, 1899), male, prosternum <bold>30</bold> <italic><tp:taxon-name>Cobosina willineri</tp:taxon-name></italic> (Cobos, 1972), aedeagus.</p></caption><graphic xmlns:xlink="http://www.w3.org/1999/xlink" xlink:href="ZooKeys-304-017-g005.jpg" position="float" orientation="portrait" xlink:type="simple"/></fig></tp:treatment-sec><ref-list><ref id="B13"><mixed-citation xmlns:xlink="http://www.w3.org/1999/xlink" xlink:type="simple"><person-group><name name-style="western"><surname>Bílý</surname><given-names>S</given-names></name></person-group> (<year>2012</year>) <article-title>A revision of the genera <italic>Anilaroides</italic> Théry, 1934, stat. nov. and <italic>Tetragonoschema</italic> Thomson, 1857 (Coleoptera: Buprestidae: Buprestinae: Anthaxiini).</article-title><source>Zootaxa</source><volume>3521</volume>: <fpage>1</fpage>-<lpage>38</lpage>.</mixed-citation></ref></ref-list></tp:taxon-treatment>
