# Supplementary material for: A study on the Neotropical Anthaxiini (Coleoptera, Buprestidae, Buprestinae)
Source: Zookeys. 2013 May 22;(304):17–47. doi: 10.3897/zookeys.304.5313 (PMC3689121; doi:10.3897/zookeys.304.5313)
Supplement: XML Treatment for Tetragonoschema (Tetragonoschema) [file zookeys.304.5313-treatment22.xml]

<!DOCTYPE tp:taxon-treatment
  PUBLIC "-//TaxonX//DTD Taxonomic Treatment Publishing DTD v0 20100105//EN" "tax-treatment-NSO.dtd">
<tp:taxon-treatment xmlns:tp="http://www.plazi.org/taxpub"><tp:treatment-meta><mixed-citation publication-type="journal"><person-group><name><surname>Bílý</surname><given-names>Svatopluk</given-names></name></person-group><article-title>A study on the Neotropical Anthaxiini (Coleoptera, Buprestidae, Buprestinae)</article-title><source>Zookeys</source><day>22</day><month>5</month><year>2013</year><volume>2013</volume><issue>304</issue><fpage>17</fpage><lpage>47</lpage><pub-id pub-id-type="doi">10.3897/zookeys.304.5313</pub-id></mixed-citation></tp:treatment-meta><tp:nomenclature><tp:taxon-name>
                            <tp:taxon-name-part taxon-name-part-type="genus">Tetragonoschema</tp:taxon-name-part>
                            (<tp:taxon-name-part taxon-name-part-type="subgenus">Tetragonoschema</tp:taxon-name-part>)
                        </tp:taxon-name><tp:taxon-status xmlns:xlink="http://www.w3.org/1999/xlink" xlink:type="simple">s. str.</tp:taxon-status><xref ref-type="fig" rid="F5">Fig. 27</xref></tp:nomenclature><tp:treatment-sec sec-type="Remarks"><title>Remarks.</title><p>The nominotypical subgenus contains 14 black, bronze or multicolorous, shortened (sometimes nearly as wide as long) species; elytra usually very short, flat, conspicuously uneven with one common, medial depression and with deep lateral and preapical depressions; elytral epipleura wide, well-developed, reaching or nearly reaching elytral suture; frons usually deeply impressed with projecting prominences above antennal insertions, rarely frons convex; pronotum weakly convex, transverse, usually <!--PageBreak-->with more or less distinct lateroposterior depressions; antennae and tarsi black; aedeagus spindle-shaped or elongate, parameres very often with lateral hooks or spines. The subgenus is distributed from Mexico to central Argentina.</p></tp:treatment-sec><tp:treatment-sec><!--Section generated to contain objects referenced in tp:taxon-treatment.--><fig id="F5" position="float" orientation="portrait"><label>Figures 25–30.</label><caption><p><bold>25</bold> <italic><tp:taxon-name>Agrilaxia (Agrilaxia) claudei</tp:taxon-name></italic> (Cobos, 1972), female, 7.4 mm (French Guayane, Kaw) <bold>26</bold> <italic><tp:taxon-name>Anilaroides brasiliensis</tp:taxon-name></italic> (Kerremans, 1897), male lectotype (Brasil, Bahia) <bold>27</bold> <italic><tp:taxon-name>Tetragonoschema (Tetragonoschema) undatum</tp:taxon-name></italic> (Steinheil, 1874), female, 4.0 mm (Paraguay, Loma Plata) <bold>28</bold> <italic><tp:taxon-name>Tetragonoschema (Patagoschema) patagonicum</tp:taxon-name></italic> (Obenberger, 1922), female lectotype, 4.6 mm <bold>29</bold> <italic><tp:taxon-name>Agrilaxia (Agrilaxia) decolorata</tp:taxon-name></italic> (Kerremans, 1899), male, prosternum <bold>30</bold> <italic><tp:taxon-name>Cobosina willineri</tp:taxon-name></italic> (Cobos, 1972), aedeagus.</p></caption><graphic xmlns:xlink="http://www.w3.org/1999/xlink" xlink:href="ZooKeys-304-017-g005.jpg" position="float" orientation="portrait" xlink:type="simple"/></fig></tp:treatment-sec></tp:taxon-treatment>
